# Supplementary material for: μ-Oxalato-κ4 O 1,O 2:O 1′,O 2′-bis­[aqua­(2,2′-bipyridine-κN)(nitrato-κ2 O,O′)lead(II)]
Source: Acta Crystallogr Sect E Struct Rep Online. 2012 Sep 29;68(Pt 10):m1310. doi: 10.1107/S1600536812040196 (PMC3470178; doi:10.1107/S1600536812040196)
Supplement: Supplementary file 1 [file e-68-m1310-sup1.cif]

##############################################################################
#                                                                            #
# This CIF contains the data in a paper accepted for publication in          #
# Acta Crystallographica Section E. It conforms to the requirements of       #
# Notes for Authors for Acta Crystallographica Section E, and has been       #
# peer reviewed under the auspices of the IUCr Commission on Journals.       #
#                                                                            #
# Full details of the Crystallographic Information File format               #
# are given in the paper "The Crystallographic Information File (CIF):       #
# a New Standard Archive File for Crystallography" by S. R. Hall, F. H.      #
# Allen and I. D. Brown [Acta Cryst. (1991), A47, 655-685].                  #
#                                                                            #
# The current version of the core CIF dictionary is obtainable from          #
# ftp://ftp.iucr.org/pub/cif_core.dic.                                       #
#                                                                            #
# Software is freely available for graphical display of the structure(s)     #
# in this CIF. For information consult the CIF software page                 #
# http://www.iucr.org/resources/cif/software.                                #
#                                                                            #
# This file may be used for bona fide research purposes within the           #
# scientific community so long as proper attribution is given to the journal # 
# article from which it was obtained.                                        #
#                                                                            #
##############################################################################
data_I
_audit_creation_method     SHELXL-97
_chemical_name_systematic
;
\m-Oxalato-\k^4^<i>O</i>^1^,<i>O</i>^2^:<i>O</i>^1'^,<i>O</i>^2'^-
bis[aqua(2,2'-bipyridine-\k<i>N</i>)(nitrato-\k^2^<i>O</i>,<i>O</i>')lead(II)]
;
_chemical_name_common     ?
_chemical_formula_moiety     'C22 H20 N6 O12 Pb2'
_chemical_formula_sum     'C22 H20 N6 O12 Pb2'
_chemical_formula_iupac     '[Pb2 (C2 O4) (N O3)2 (C10 H8 N2)2 (H2 O)2]'
_chemical_formula_weight     974.82
_chemical_melting_point     ?
_symmetry_cell_setting     monoclinic
_symmetry_space_group_name_H-M     'P 21/c'
_symmetry_space_group_name_Hall     '-P 2ybc'
loop_
    _symmetry_equiv_pos_as_xyz
    'x, y, z'
    '-x, y+1/2, -z+1/2'
    '-x, -y, -z'
    'x, -y-1/2, z-1/2'
_cell_length_a     9.5791(19)
_cell_length_b     20.6330(14)
_cell_length_c     6.7649(15)
_cell_angle_alpha     90.00
_cell_angle_beta     91.6870(10)
_cell_angle_gamma     90.00
_cell_volume     1336.5(4)
_cell_formula_units_Z     2
_cell_measurement_reflns_used     3490
_cell_measurement_theta_min     2.34
_cell_measurement_theta_max     28.25
_cell_measurement_temperature     296(2)
_exptl_crystal_description     block
_exptl_crystal_colour     colorless
_exptl_crystal_size_max     0.29
_exptl_crystal_size_mid     0.28
_exptl_crystal_size_min     0.26
_exptl_crystal_density_diffrn     2.422
_exptl_crystal_density_meas     ?
_exptl_crystal_density_method     'not measured'
_exptl_crystal_F_000     908
_exptl_absorpt_coefficient_mu     12.656
_exptl_absorpt_correction_type     multi-scan
_exptl_absorpt_process_details     '(<i>SADABS</i>; Bruker, 2003)'
_exptl_absorpt_correction_T_min     0.1204
_exptl_absorpt_correction_T_max     0.1374
_exptl_special_details
;
;
_diffrn_ambient_temperature     296(2)
_diffrn_radiation_type     MoK\a
_diffrn_radiation_wavelength     0.71073
_diffrn_radiation_source     'fine-focus sealed tube'
_diffrn_radiation_monochromator     graphite
_diffrn_measurement_device_type     'Bruker SMART CCD'
_diffrn_measurement_method     'phi and omega scans'
_diffrn_detector_area_resol_mean     ?
_diffrn_reflns_number     7096
_diffrn_reflns_av_R_equivalents     0.0382
_diffrn_reflns_av_sigmaI/netI     0.0432
_diffrn_reflns_theta_min     1.97
_diffrn_reflns_theta_max     24.99
_diffrn_reflns_theta_full     24.99
_diffrn_measured_fraction_theta_max     0.995
_diffrn_measured_fraction_theta_full     0.995
_diffrn_reflns_limit_h_min     -11
_diffrn_reflns_limit_h_max     10
_diffrn_reflns_limit_k_min     -24
_diffrn_reflns_limit_k_max     24
_diffrn_reflns_limit_l_min     -7
_diffrn_reflns_limit_l_max     8
_diffrn_standards_number     0
_diffrn_standards_interval_count     .
_diffrn_standards_interval_time     .
_diffrn_standards_decay_%     ?
_refine_special_details
;
 Refinement of F^2^ against ALL reflections.  The weighted R-factor wR and
 goodness of fit S are based on F^2^, conventional R-factors R are based
 on F, with F set to zero for negative F^2^. The threshold expression of
 F^2^ > 2sigma(F^2^) is used only for calculating R-factors(gt) etc. and is
 not relevant to the choice of reflections for refinement.  R-factors based
 on F^2^ are statistically about twice as large as those based on F, and R-
 factors based on ALL data will be even larger.
;
_reflns_number_total     2336
_reflns_number_gt     2082
_reflns_threshold_expression     I>2sigma(I)
_refine_ls_structure_factor_coef     Fsqd
_refine_ls_matrix_type     full
_refine_ls_R_factor_all     0.0358
_refine_ls_R_factor_gt     0.0309
_refine_ls_wR_factor_gt     0.0791
_refine_ls_wR_factor_ref     0.0818
_refine_ls_goodness_of_fit_ref     1.069
_refine_ls_restrained_S_all     1.069
_refine_ls_number_reflns     2336
_refine_ls_number_parameters     190
_refine_ls_number_restraints     0
_refine_ls_hydrogen_treatment     constr
_refine_ls_weighting_scheme     calc
_refine_ls_weighting_details
         'calc w=1/[\s^2^(Fo^2^)+(0.0350P)^2^+5.1328P] where P=(Fo^2^+2Fc^2^)/3'
_atom_sites_solution_hydrogens     geom
_atom_sites_solution_primary     direct
_atom_sites_solution_secondary     difmap
_refine_ls_shift/su_max     0.001
_refine_ls_shift/su_mean     0.000
_refine_diff_density_max     2.683
_refine_diff_density_min     -1.188
_refine_ls_extinction_method     none
_refine_ls_extinction_coef     ?
loop_
    _atom_type_symbol
    _atom_type_description
    _atom_type_scat_dispersion_real
    _atom_type_scat_dispersion_imag
    _atom_type_scat_source
    'C' 'C' 0.0033 0.0016
                         'International Tables Vol C Tables 4.2.6.8 and 6.1.1.4'
    'H' 'H' 0.0000 0.0000
                         'International Tables Vol C Tables 4.2.6.8 and 6.1.1.4'
    'N' 'N' 0.0061 0.0033
                         'International Tables Vol C Tables 4.2.6.8 and 6.1.1.4'
    'O' 'O' 0.0106 0.0060
                         'International Tables Vol C Tables 4.2.6.8 and 6.1.1.4'
    'Pb' 'Pb' -3.3944 10.1111
                         'International Tables Vol C Tables 4.2.6.8 and 6.1.1.4'
_computing_data_collection     'SMART (Bruker, 2003)'
_computing_cell_refinement     'SAINT (Bruker, 2003)'
_computing_data_reduction     'SAINT (Bruker, 2003)'
_computing_structure_solution     'SHELXS97 (Sheldrick, 2008)'
_computing_structure_refinement     'SHELXL97 (Sheldrick, 2008)'
_computing_molecular_graphics     'DIAMOND (Brandenburg, 2009)'
_computing_publication_material     'SHELXTL (Sheldrick, 2008)'
loop_
    _atom_site_type_symbol
    _atom_site_label
    _atom_site_fract_x
    _atom_site_fract_y
    _atom_site_fract_z
    _atom_site_U_iso_or_equiv
    _atom_site_adp_type
    _atom_site_calc_flag
    _atom_site_refinement_flags
    _atom_site_occupancy
    _atom_site_symmetry_multiplicity
    _atom_site_disorder_assembly
    _atom_site_disorder_group
    Pb Pb1 0.68880(3) 0.537173(12) 0.87652(4) 0.03036(13) Uani d . 1 1 . 1
    N N1 0.7954(9) 0.3925(3) 0.8164(10) 0.0504(18) Uani d . 1 1 A 1
    N N2 0.6271(6) 0.6548(3) 0.8129(9) 0.0345(14) Uani d . 1 1 B 1
    N N3 0.8863(6) 0.6061(3) 0.7555(8) 0.0317(13) Uani d . 1 1 B 1
    O O1 0.6656(8) 0.4032(3) 0.7926(12) 0.0678(18) Uani d . 1 1 A 1
    O O2 0.8406(9) 0.3377(3) 0.8302(12) 0.084(2) Uani d . 1 1 A 1
    O O3 0.8765(6) 0.4408(3) 0.8182(10) 0.0563(16) Uani d . 1 1 A 1
    O O5 0.6731(5) 0.5291(2) 0.5190(8) 0.0393(13) Uani d . 1 1 C 1
    O O6 0.5602(5) 0.4830(3) 0.2626(7) 0.0411(12) Uani d . 1 1 . 1
    O O7 0.8279(6) 0.5894(3) 1.2112(8) 0.0463(13) Uani d . 1 1 D 1
    H H7A 0.8289 0.5600 1.2993 0.056 Uiso d R 1 1 D 1
    H H7B 0.9123 0.5956 1.1805 0.056 Uiso d R 1 1 D 1
    C C1 0.4989(8) 0.6777(4) 0.8412(12) 0.0449(19) Uani d . 1 1 B 1
    H H1 0.4275 0.6480 0.8607 0.054 Uiso calc R 1 1 B 1
    C C2 0.4664(9) 0.7424(4) 0.8432(13) 0.052(2) Uani d . 1 1 B 1
    H H2 0.3755 0.7562 0.8633 0.062 Uiso calc R 1 1 B 1
    C C3 0.5712(9) 0.7861(4) 0.8148(12) 0.049(2) Uani d . 1 1 B 1
    H H3 0.5521 0.8303 0.8155 0.058 Uiso calc R 1 1 B 1
    C C4 0.7051(9) 0.7647(4) 0.7851(12) 0.0408(18) Uani d . 1 1 B 1
    H H4 0.7772 0.7940 0.7661 0.049 Uiso calc R 1 1 B 1
    C C5 0.7308(8) 0.6978(3) 0.7841(10) 0.0332(16) Uani d . 1 1 B 1
    C C6 0.8707(7) 0.6707(3) 0.7405(10) 0.0294(15) Uani d . 1 1 B 1
    C C7 0.9824(8) 0.7097(4) 0.6843(12) 0.0425(18) Uani d . 1 1 B 1
    H H7 0.9715 0.7544 0.6737 0.051 Uiso calc R 1 1 B 1
    C C8 1.1074(8) 0.6813(4) 0.6453(13) 0.051(2) Uani d . 1 1 B 1
    H H8 1.1828 0.7067 0.6091 0.061 Uiso calc R 1 1 B 1
    C C9 1.1214(8) 0.6160(4) 0.6595(13) 0.047(2) Uani d . 1 1 B 1
    H H9 1.2056 0.5961 0.6315 0.057 Uiso calc R 1 1 B 1
    C C10 1.0100(8) 0.5801(4) 0.7156(11) 0.0384(17) Uani d . 1 1 B 1
    H H10 1.0206 0.5354 0.7267 0.046 Uiso calc R 1 1 B 1
    C C11 0.5660(7) 0.5032(3) 0.4367(11) 0.0319(15) Uani d . 1 1 . 1
loop_
    _atom_site_aniso_label
    _atom_site_aniso_U_11
    _atom_site_aniso_U_22
    _atom_site_aniso_U_33
    _atom_site_aniso_U_12
    _atom_site_aniso_U_13
    _atom_site_aniso_U_23
    Pb1 0.02946(19) 0.03118(19) 0.03045(19) -0.00956(10) 0.00100(11) 0.00129(10)
    N1 0.066(5) 0.037(4) 0.048(4) 0.001(4) 0.006(3) 0.002(3)
    N2 0.032(3) 0.036(3) 0.035(3) 0.003(3) 0.002(3) -0.002(3)
    N3 0.031(3) 0.029(3) 0.035(3) -0.007(2) 0.002(2) -0.001(3)
    O1 0.063(5) 0.044(4) 0.097(5) -0.009(3) -0.001(4) 0.006(4)
    O2 0.119(7) 0.032(4) 0.101(6) 0.018(4) 0.009(5) 0.004(4)
    O3 0.043(3) 0.042(3) 0.083(5) -0.008(3) -0.005(3) 0.006(3)
    O5 0.027(3) 0.051(3) 0.040(3) -0.011(2) 0.003(2) -0.001(2)
    O6 0.029(3) 0.065(3) 0.030(3) -0.013(2) 0.004(2) -0.012(3)
    O7 0.040(3) 0.055(3) 0.044(3) -0.005(3) 0.003(2) 0.006(3)
    C1 0.032(4) 0.062(6) 0.041(5) 0.001(4) 0.005(3) -0.001(4)
    C2 0.043(5) 0.066(6) 0.047(5) 0.023(4) 0.005(4) -0.008(4)
    C3 0.065(6) 0.039(5) 0.041(5) 0.017(4) -0.007(4) -0.005(4)
    C4 0.049(5) 0.038(4) 0.035(4) 0.006(4) -0.001(3) -0.002(3)
    C5 0.041(4) 0.030(4) 0.028(4) 0.000(3) 0.001(3) -0.005(3)
    C6 0.034(4) 0.028(4) 0.026(4) -0.005(3) 0.000(3) 0.000(3)
    C7 0.042(4) 0.036(4) 0.050(5) -0.016(3) 0.004(3) 0.004(3)
    C8 0.034(4) 0.061(6) 0.058(6) -0.019(4) 0.011(4) 0.001(4)
    C9 0.035(4) 0.057(5) 0.051(5) 0.000(4) 0.015(3) -0.003(4)
    C10 0.037(4) 0.036(4) 0.042(5) 0.000(3) 0.006(3) -0.004(3)
    C11 0.026(4) 0.033(4) 0.037(4) -0.001(3) 0.003(3) -0.001(3)
_geom_special_details
;
 All esds (except the esd in the dihedral angle between two l.s. planes)
 are estimated using the full covariance matrix.  The cell esds are taken
 into account individually in the estimation of esds in distances, angles
 and torsion angles; correlations between esds in cell parameters are only
 used when they are defined by crystal symmetry.  An approximate (isotropic)
 treatment of cell esds is used for estimating esds involving l.s. planes.
;
loop_
    _geom_bond_atom_site_label_1
    _geom_bond_atom_site_label_2
    _geom_bond_site_symmetry_2
    _geom_bond_distance
    _geom_bond_publ_flag
    Pb1 O5 . 2.425(5) ?
    Pb1 N3 . 2.522(5) ?
    Pb1 N2 . 2.532(6) ?
    Pb1 O6 3_666 2.572(5) ?
    Pb1 O3 . 2.718(6) ?
    Pb1 O7 . 2.809(6) ?
    N1 O2 . 1.214(9) ?
    N1 O3 . 1.263(9) ?
    N1 O1 . 1.269(10) ?
    N2 C1 . 1.334(9) ?
    N2 C5 . 1.351(9) ?
    N3 C10 . 1.336(9) ?
    N3 C6 . 1.344(9) ?
    O5 C11 . 1.270(9) ?
    O6 C11 . 1.249(9) ?
    O6 Pb1 3_666 2.572(5) ?
    O7 H7A . 0.8500 ?
    O7 H7B . 0.8499 ?
    C1 C2 . 1.371(12) ?
    C1 H1 . 0.9300 ?
    C2 C3 . 1.368(12) ?
    C2 H2 . 0.9300 ?
    C3 C4 . 1.377(11) ?
    C3 H3 . 0.9300 ?
    C4 C5 . 1.401(10) ?
    C4 H4 . 0.9300 ?
    C5 C6 . 1.490(10) ?
    C6 C7 . 1.401(9) ?
    C7 C8 . 1.366(11) ?
    C7 H7 . 0.9300 ?
    C8 C9 . 1.358(12) ?
    C8 H8 . 0.9300 ?
    C9 C10 . 1.362(11) ?
    C9 H9 . 0.9300 ?
    C10 H10 . 0.9300 ?
    C11 C11 3_666 1.554(13) ?
loop_
    _geom_angle_atom_site_label_1
    _geom_angle_atom_site_label_2
    _geom_angle_atom_site_label_3
    _geom_angle_site_symmetry_1
    _geom_angle_site_symmetry_3
    _geom_angle
    _geom_angle_publ_flag
    O5 Pb1 N3 . . 74.93(17) ?
    O5 Pb1 N2 . . 83.62(18) ?
    N3 Pb1 N2 . . 65.04(19) ?
    O5 Pb1 O6 . 3_666 66.07(16) ?
    N3 Pb1 O6 . 3_666 131.97(18) ?
    N2 Pb1 O6 . 3_666 83.30(19) ?
    O5 Pb1 O3 . . 80.03(19) ?
    N3 Pb1 O3 . . 81.95(18) ?
    N2 Pb1 O3 . . 146.01(19) ?
    O6 Pb1 O3 3_666 . 116.03(18) ?
    O5 Pb1 O7 . . 147.62(16) ?
    N3 Pb1 O7 . . 72.69(17) ?
    N2 Pb1 O7 . . 82.64(18) ?
    O6 Pb1 O7 3_666 . 140.35(16) ?
    O3 Pb1 O7 . . 95.61(18) ?
    O2 N1 O3 . . 121.0(8) ?
    O2 N1 O1 . . 121.2(8) ?
    O3 N1 O1 . . 117.7(7) ?
    C1 N2 C5 . . 118.2(7) ?
    C1 N2 Pb1 . . 121.7(5) ?
    C5 N2 Pb1 . . 119.0(5) ?
    C10 N3 C6 . . 118.7(6) ?
    C10 N3 Pb1 . . 121.2(5) ?
    C6 N3 Pb1 . . 120.0(4) ?
    N1 O3 Pb1 . . 99.7(5) ?
    C11 O5 Pb1 . . 119.4(4) ?
    C11 O6 Pb1 . 3_666 114.5(4) ?
    Pb1 O7 H7A . . 106.6 ?
    Pb1 O7 H7B . . 107.0 ?
    H7A O7 H7B . . 106.7 ?
    N2 C1 C2 . . 123.8(8) ?
    N2 C1 H1 . . 118.1 ?
    C2 C1 H1 . . 118.1 ?
    C3 C2 C1 . . 118.2(8) ?
    C3 C2 H2 . . 120.9 ?
    C1 C2 H2 . . 120.9 ?
    C2 C3 C4 . . 120.0(8) ?
    C2 C3 H3 . . 120.0 ?
    C4 C3 H3 . . 120.0 ?
    C3 C4 C5 . . 118.8(8) ?
    C3 C4 H4 . . 120.6 ?
    C5 C4 H4 . . 120.6 ?
    N2 C5 C4 . . 121.1(7) ?
    N2 C5 C6 . . 116.8(6) ?
    C4 C5 C6 . . 122.0(7) ?
    N3 C6 C7 . . 120.5(7) ?
    N3 C6 C5 . . 117.1(6) ?
    C7 C6 C5 . . 122.4(6) ?
    C8 C7 C6 . . 119.1(7) ?
    C8 C7 H7 . . 120.4 ?
    C6 C7 H7 . . 120.4 ?
    C9 C8 C7 . . 119.8(7) ?
    C9 C8 H8 . . 120.1 ?
    C7 C8 H8 . . 120.1 ?
    C8 C9 C10 . . 118.9(8) ?
    C8 C9 H9 . . 120.5 ?
    C10 C9 H9 . . 120.5 ?
    N3 C10 C9 . . 123.0(7) ?
    N3 C10 H10 . . 118.5 ?
    C9 C10 H10 . . 118.5 ?
    O6 C11 O5 . . 124.5(6) ?
    O6 C11 C11 . 3_666 118.5(8) ?
    O5 C11 C11 . 3_666 117.0(8) ?
loop_
    _geom_hbond_atom_site_label_D
    _geom_hbond_atom_site_label_H
    _geom_hbond_atom_site_label_A
    _geom_hbond_site_symmetry_A
    _geom_hbond_distance_DH
    _geom_hbond_distance_HA
    _geom_hbond_distance_DA
    _geom_hbond_angle_DHA
    O7 H7A O5 1_556 0.85 2.23 2.875(7) 132.6
    O7 H7B O3 3_767 0.85 2.16 2.912(8) 147.7
_iucr_refine_instructions_details
;
TITL I in P2(1)/c
CELL 0.71073   9.5791  20.6330   6.7649  90.000  91.687  90.000
ZERR   2.00   0.0019   0.0014   0.0015   0.000   0.001   0.000
LATT 1
SYMM -X, 0.5+Y, 0.5-Z
SFAC C  H  N  O  Pb
UNIT 44 40 12 24 4
OMIT  -3.00  50.00
L.S. 10
ACTA
BOND $h
FMAP 2
PLAN 20
SIZE 0.29 0.28 0.26
eqiv $2 -x+2,-y+1,-z+2
eqiv $1 x,y,z+1
htab O7 O3_$2
HTAB O7 O5_$1
BIND Pb1  O7
WGHT  0.035000  5.132700
FVAR  0.082560
TEMP 23.000
PART 1
Pb1    5   0.688796  0.537173  0.876518 11.000000  0.029460  0.031180 =
           0.030450  0.001290  0.001000 -0.009560
N1     3   0.795379  0.392515  0.816430 11.000000  0.066460  0.036750 =
           0.048250  0.002470  0.006130  0.001270
N2     3   0.627050  0.654820  0.812869 11.000000  0.031920  0.036470 =
           0.035310 -0.001710  0.002330  0.002500
N3     3   0.886273  0.606088  0.755522 11.000000  0.030550  0.029320 =
           0.035170 -0.000740  0.001660 -0.006640
O1     4   0.665560  0.403209  0.792589 11.000000  0.062810  0.043580 =
           0.096920  0.005670 -0.001270 -0.009400
O2     4   0.840646  0.337697  0.830186 11.000000  0.118880  0.032210 =
           0.101000  0.004440  0.008770  0.018200
O3     4   0.876479  0.440762  0.818205 11.000000  0.042640  0.042400 =
           0.083410  0.006220 -0.005240 -0.008260
O5     4   0.673100  0.529110  0.519002 11.000000  0.026680  0.051380 =
           0.039860 -0.000910  0.002890 -0.011490
O6     4   0.560183  0.482975  0.262583 11.000000  0.028830  0.064770 =
           0.029850 -0.012280  0.004340 -0.012730
O7     4   0.827930  0.589435  1.211216 11.000000  0.039800  0.055100 =
           0.044050  0.006340  0.003010 -0.005270
AFIX 3
H7A    2   0.828909  0.560035  1.299266 11.000000 -1.200000
H7B    2   0.912299  0.595594  1.180494 11.000000 -1.200000
AFIX 0
C1     1   0.498893  0.677684  0.841169 11.000000  0.031670  0.062020 =
           0.041130 -0.001050  0.005010  0.000700
AFIX 43
H1     2   0.427500  0.648025  0.860671 11.000000 -1.200000
AFIX 0
C2     1   0.466408  0.742365  0.843151 11.000000  0.043350  0.066380 =
           0.046560 -0.008050  0.004830  0.023470
AFIX 43
H2     2   0.375490  0.756154  0.863253 11.000000 -1.200000
AFIX 0
C3     1   0.571236  0.786101  0.814785 11.000000  0.064800  0.039130 =
           0.041220 -0.005430 -0.006890  0.017500
AFIX 43
H3     2   0.552095  0.830288  0.815529 11.000000 -1.200000
AFIX 0
C4     1   0.705124  0.764664  0.785126 11.000000  0.048560  0.038120 =
           0.035470 -0.001770 -0.000540  0.006020
AFIX 43
H4     2   0.777176  0.794014  0.766102 11.000000 -1.200000
AFIX 0
C5     1   0.730808  0.697814  0.784137 11.000000  0.041120  0.030280 =
           0.028320 -0.004720  0.000660  0.000270
C6     1   0.870681  0.670658  0.740456 11.000000  0.034400  0.027520 =
           0.026240  0.000450  0.000500 -0.004730
C7     1   0.982370  0.709725  0.684296 11.000000  0.041610  0.035930 =
           0.050120  0.004040  0.004490 -0.015900
AFIX 43
H7     2   0.971523  0.754393  0.673703 11.000000 -1.200000
AFIX 0
C8     1   1.107437  0.681336  0.645294 11.000000  0.034050  0.060690 =
           0.058410  0.000890  0.011480 -0.019470
AFIX 43
H8     2   1.182782  0.706687  0.609088 11.000000 -1.200000
AFIX 0
C9     1   1.121411  0.615993  0.659547 11.000000  0.034590  0.057180 =
           0.051500 -0.002860  0.014910 -0.000300
AFIX 43
H9     2   1.205649  0.596091  0.631458 11.000000 -1.200000
AFIX 0
C10    1   1.010047  0.580083  0.715650 11.000000  0.037090  0.036050 =
           0.042470 -0.003600  0.006100  0.000440
AFIX 43
H10    2   1.020639  0.535414  0.726714 11.000000 -1.200000
AFIX 0
C11    1   0.566038  0.503195  0.436717 11.000000  0.025940  0.033230 =
           0.036760 -0.001040  0.003330 -0.000500
PART 0
Q1     1   0.681900  0.537200  0.733300 11.000000  0.050000      2.68
Q2     1   0.697400  0.537100  1.023200 11.000000  0.050000      2.04
Q3     1   0.612600  0.562000  0.878500 11.000000  0.050000      1.22
Q4     1   0.794400  0.532900  0.748600 11.000000  0.050000      1.20
Q5     1   0.579800  0.537100  1.010400 11.000000  0.050000      1.11
Q6     1   0.607000  0.506800  0.868100 11.000000  0.050000      0.94
Q7     1   0.782600  0.556900  0.901500 11.000000  0.050000      0.89
Q8     1   0.783200  0.511200  0.902400 11.000000  0.050000      0.88
Q9     1   0.794700  0.580200  0.768500 11.000000  0.050000      0.76
Q10    1   0.578500  0.591000  1.005800 11.000000  0.050000      0.66
Q11    1   0.581000  0.488500  0.998300 11.000000  0.050000      0.65
Q12    1   0.793600  0.535600  1.069800 11.000000  0.050000      0.47
Q13    1   0.924100  0.593400  1.255600 11.000000  0.050000      0.47
Q14    1   0.702200  0.591300  0.997200 11.000000  0.050000      0.46
Q15    1   0.678400  0.487000  0.756800 11.000000  0.050000      0.46
Q16    1   0.424700  0.468200  0.309300 11.000000  0.050000      0.44
Q17    1   0.995700  0.537300  0.659500 11.000000  0.050000      0.44
Q18    1   0.897600  0.563600  0.743600 11.000000  0.050000      0.44
Q19    1   0.492100  0.527400  0.352400 11.000000  0.050000      0.44
Q20    1   1.127100  0.596800  0.778700 11.000000  0.050000      0.43
HKLF 4
END
;
data_global
_journal_date_recd_electronic     2012-07-25
_journal_date_accepted     2012-09-22
_journal_name_full     'Acta Crystallographica, Section E'
_journal_year     2012
_journal_volume     68
_journal_issue     10
_journal_page_first     m1310
_journal_page_last     m1310
_journal_paper_category     QM
_journal_paper_doi     10.1107/S1600536812040196
_journal_coeditor_code     WM2667
_publ_contact_author_name     'Zhong-Jing Huang'
_publ_contact_author_address
;
College of Chemistry and Chemical Engineering
Guangxi University for Nationalities, Nanning 530006
People's Republic of China
;
_publ_contact_author_email     'tangjinniu@126.com'
_publ_contact_author_fax     '0086-771-3064863'
_publ_contact_author_phone     '0086-771-3064863'
_publ_section_title
;\
\m-Oxalato-\k^4^<i>O</i>^1^,<i>O</i>^2^:<i>O</i>^1'^,<i>O</i>^2'^-bis[aqua(2,\
2'-bipyridine-\k<i>N</i>)(nitrato-\k^2^<i>O</i>,<i>O</i>')lead(II)]
;
loop_
    _publ_author_name
    _publ_author_address
    'Gang-Hong Pan'
;
College of Chemistry and Chemical Engineering
Guangxi University for Nationalities
Nanning 530006
People's Republic of China
;
    'Jin-Niu Tang'
;
College of Chemistry and Chemical Engineering
Guangxi University for Nationalities
Nanning 530006
People's Republic of China
;
    'Zhong-Jing Huang'
;
College of Chemistry and Chemical Engineering
Guangxi University for Nationalities
Nanning 530006
People's Republic of China
;
    'Long Li'
;
College of Chemistry and Chemical Engineering
Guangxi University for Nationalities
Nanning 530006
People's Republic of China
;
    'Chun-Mei Zhang'
;
College of Chemistry and Chemical Engineering
Guangxi University for Nationalities
Nanning 530006
People's Republic of China
;
