# Supplementary material for: μ-Oxalato-κ4 O 1,O 2:O 1′,O 2′-bis­[aqua­(2,2′-bipyridine-κN)(nitrato-κ2 O,O′)lead(II)]
Source: Acta Crystallogr Sect E Struct Rep Online. 2012 Sep 29;68(Pt 10):m1310. doi: 10.1107/S1600536812040196 (PMC3470178; doi:10.1107/S1600536812040196)
Supplement: Supplementary file 2 [file e-68-m1310-Isup2.hkl]

# 
# h,k,l, Fc-squared, Fo-squared, sigma(Fo-squared) and status flag 
# 
data_I
_shelx_title ' j in P2(1)/c' 
_shelx_refln_list_code          4 
_shelx_F_calc_maximum      374.41 
_exptl_crystal_F_000       908.00 
_reflns_d_resolution_high  0.8410 
 
loop_ 
 _symmetry_equiv_pos_as_xyz 
 'x, y, z' 
 '-x, y+1/2, -z+1/2' 
 '-x, -y, -z' 
 'x, -y-1/2, z-1/2' 
 
_cell_length_a     9.5791 
_cell_length_b    20.6330 
_cell_length_c     6.7649 
_cell_angle_alpha  90.000 
_cell_angle_beta   91.687 
_cell_angle_gamma  90.000 
 
_shelx_F_squared_multiplier     1.000 
 
loop_ 
 _refln_index_h 
 _refln_index_k 
 _refln_index_l 
 _refln_F_squared_calc 
 _refln_F_squared_meas 
 _refln_F_squared_sigma 
 _refln_observed_status 
   1   0   0    11460.66    10562.30    971.20 o 
   2   0   0    35513.02    31088.43   3370.59 o 
   3   0   0    35226.77    31096.67   3066.90 o 
   4   0   0     2258.89     2201.39    104.58 o 
   5   0   0    48201.76    46590.30   1794.10 o 
   6   0   0    23831.44    25506.43   2710.41 o 
   7   0   0    10825.13    11613.29   1690.79 o 
   8   0   0    16404.40    18670.06   3033.90 o 
   9   0   0     4051.78     5834.53    346.23 o 
  10   0   0     6049.68     7992.58    462.13 o 
  11   0   0     4711.97     6504.98    385.84 o 
   1   1   0     7852.75     7913.67    544.20 o 
   2   1   0     8601.06     8798.06    282.95 o 
   3   1   0     1173.49     1137.78     69.44 o 
   4   1   0     5813.68     5582.72    217.32 o 
   5   1   0      108.95       93.29     18.87 o 
   6   1   0      689.25      756.74     41.43 o 
   7   1   0      829.99      825.47     50.40 o 
   8   1   0      399.43      475.65     45.62 o 
   9   1   0      569.89      831.73     78.49 o 
  10   1   0      162.58      219.16     52.81 o 
  11   1   0       38.58       98.56     43.04 o 
   0   2   0    65588.20    66431.16   2062.53 o 
   1   2   0     9605.15     9697.97    313.48 o 
   2   2   0    36683.58    37269.33   1675.71 o 
   3   2   0    47884.32    48989.79   1818.53 o 
   4   2   0      762.24      816.85     50.82 o 
   5   2   0    27361.72    26843.12   1398.05 o 
   6   2   0    12822.93    13534.68    618.81 o 
   7   2   0     4945.35     5216.28    322.71 o 
   8   2   0    19874.20    24290.61   1223.32 o 
   9   2   0     2565.41     3436.92    176.78 o 
  10   2   0     3413.57     4725.78    205.40 o 
  11   2   0     4168.78     5617.84    239.63 o 
   1   3   0    15236.28    15939.79    429.63 o 
   2   3   0    12726.54    13386.70    369.23 o 
   3   3   0     3151.10     3284.64    121.96 o 
   4   3   0    17082.48    17500.08    532.40 o 
   5   3   0     4407.51     4747.57    246.73 o 
   6   3   0     6371.07     6030.11    211.20 o 
   7   3   0     9452.18     9891.87    425.20 o 
   8   3   0       79.22      131.99     33.60 o 
   9   3   0     4966.25     6593.17    272.82 o 
  10   3   0      873.52     1169.61     79.96 o 
  11   3   0      269.69      326.03    134.24 o 
   0   4   0    22826.21    23943.63    918.54 o 
   1   4   0    28997.33    29739.43    711.07 o 
   2   4   0     4246.17     4291.77    140.42 o 
   3   4   0    31152.85    32874.39    895.93 o 
   4   4   0     4417.93     4808.37    129.40 o 
   5   4   0    13932.47    14356.48    555.15 o 
   6   4   0     2305.90     2368.40    122.55 o 
   7   4   0     4325.47     4587.84    247.42 o 
   8   4   0    11276.79    13198.39    954.54 o 
   9   4   0      426.42      540.75     49.31 o 
  10   4   0     1376.53     1900.12    104.16 o 
  11   4   0     1389.01     1708.84     97.99 o 
   1   5   0    67735.33    68662.98   1858.76 o 
   2   5   0    23942.58    24112.35    880.26 o 
   3   5   0    17077.61    17698.43    441.07 o 
   4   5   0    47675.94    50462.52   1378.92 o 
   5   5   0     5390.72     5353.93    141.21 o 
   6   5   0    13011.51    14128.56    461.61 o 
   7   5   0    20627.22    20298.79    668.23 o 
   8   5   0       64.24      124.59     32.72 o 
   9   5   0    11872.03    14492.07    907.10 o 
  10   5   0     3628.64     4588.27    203.19 o 
  11   5   0      662.42      927.82     71.49 o 
   0   6   0     1541.18     1613.23     65.48 o 
   1   6   0     5569.83     5909.28    157.06 o 
   2   6   0       96.39      104.84     19.57 o 
   3   6   0      277.20      359.57     34.64 o 
   4   6   0        9.57       63.11     14.90 o 
   5   6   0     1298.91     1452.76     78.67 o 
   6   6   0       79.95      103.24     21.44 o 
   7   6   0      555.81      635.15     43.06 o 
   8   6   0      358.40      432.99     66.69 o 
   9   6   0       28.55       46.24     32.84 o 
  10   6   0      160.00      313.42     48.72 o 
  11   6   0      108.88      167.98     49.79 o 
   1   7   0    65994.47    67747.45   1641.40 o 
   2   7   0    54614.86    56266.42   1355.04 o 
   3   7   0    13624.29    14029.18    344.70 o 
   4   7   0    51260.54    51912.46   1263.50 o 
   5   7   0     4835.01     5021.78    137.69 o 
   6   7   0    11576.51    12131.65    439.18 o 
   7   7   0    19314.33    19734.92    636.97 o 
   8   7   0        6.85       28.00     28.07 o 
   9   7   0     8298.72    10045.53    959.69 o 
  10   7   0     3475.69     5030.68    743.07 o 
   0   8   0     6242.35     6451.20    214.62 o 
   1   8   0      638.47      742.53     28.65 o 
   2   8   0     2079.35     2082.78     61.63 o 
   3   8   0     3263.70     3305.53     99.48 o 
   4   8   0      152.73      168.49     18.58 o 
   5   8   0     2424.66     2377.87     74.41 o 
   6   8   0     2825.53     3054.71    108.74 o 
   7   8   0       20.63       13.99     22.42 o 
   8   8   0      199.20      197.98     30.87 o 
   9   8   0      198.69      129.49     68.22 o 
  10   8   0      285.89      269.94     70.42 o 
   1   9   0    35485.14    36369.07    889.48 o 
   2   9   0    25166.39    26497.19    590.76 o 
   3   9   0     7542.72     7740.72    212.18 o 
   4   9   0    44141.18    44298.75   1075.19 o 
   5   9   0     4522.20     4730.45    139.60 o 
   6   9   0     8200.08     9046.36    318.69 o 
   7   9   0    10294.02    11515.57    793.03 o 
   8   9   0       14.57      -62.27     41.75 o 
   9   9   0     7560.73     7364.79    333.43 o 
  10   9   0     2220.05     2287.16    176.05 o 
   0  10   0    11103.33    11414.06    361.88 o 
   1  10   0     4534.70     5070.22    149.28 o 
   2  10   0     9458.51     9638.78    223.11 o 
   3  10   0    17117.81    17908.80    452.72 o 
   4  10   0      508.85      510.57     39.45 o 
   5  10   0    12674.34    12816.80    463.35 o 
   6  10   0     7101.48     7712.23    400.46 o 
   7  10   0      346.48      330.49     54.56 o 
   8  10   0     4576.02     4526.85    209.82 o 
   9  10   0      464.80      391.88     65.14 o 
  10  10   0     1045.03     1020.19     88.74 o 
   1  11   0    12854.94    12993.29    330.58 o 
   2  11   0     2773.91     2782.51     75.91 o 
   3  11   0     2018.73     2058.56     61.52 o 
   4  11   0    10521.49    10645.47    302.58 o 
   5  11   0      197.24      215.78     29.38 o 
   6  11   0     6215.65     6448.31    447.46 o 
   7  11   0     3164.29     3334.25    358.70 o 
   8  11   0      460.20      569.52     82.16 o 
   9  11   0     2217.44     2190.99    202.46 o 
  10  11   0      466.47      404.87     70.42 o 
   0  12   0    20642.90    21220.78    685.81 o 
   1  12   0     3701.45     3753.56    112.10 o 
   2  12   0    17727.81    18405.18    429.21 o 
   3  12   0    30810.99    31171.83    877.18 o 
   4  12   0       82.01      130.95     26.79 o 
   5  12   0    17020.65    17531.81    528.32 o 
   6  12   0     5629.60     5892.05    511.27 o 
   7  12   0     1709.09     2065.41    114.14 o 
   8  12   0     9214.46     9358.56    425.77 o 
   9  12   0     1128.43     1005.42     93.55 o 
   1  13   0      324.04      348.92     23.15 o 
   2  13   0      499.12      512.32     30.01 o 
   3  13   0      291.57      306.38     25.93 o 
   4  13   0      757.79      752.63     43.27 o 
   5  13   0      144.01      146.49     29.41 o 
   6  13   0     1052.48     1281.40     81.60 o 
   7  13   0       51.17       82.41     45.79 o 
   8  13   0      428.03      462.73     70.45 o 
   9  13   0      229.38      240.32     64.03 o 
   0  14   0    37168.91    38820.84   1241.68 o 
   1  14   0     3234.18     3220.08    102.54 o 
   2  14   0    19141.32    19512.35    503.29 o 
   3  14   0    15214.71    15150.37    400.10 o 
   4  14   0       35.79       67.19     37.67 o 
   5  14   0    22576.36    22041.05    721.98 o 
   6  14   0     7809.27     8432.10    502.47 o 
   7  14   0     1232.88     1478.33    115.90 o 
   8  14   0     7456.14     8143.07    456.99 o 
   9  14   0      676.18      707.52     84.01 o 
   1  15   0     1159.04     1280.02     62.57 o 
   2  15   0     2316.95     2319.48     80.17 o 
   3  15   0      303.09      287.41     27.85 o 
   4  15   0     2752.46     2634.60    108.18 o 
   5  15   0      685.46      540.32    107.09 o 
   6  15   0      399.40      425.57     51.09 o 
   7  15   0     1588.45     1653.93    100.25 o 
   8  15   0      207.93      262.33     54.20 o 
   9  15   0      404.44      311.90     62.92 o 
   0  16   0    20395.07    20759.80    852.63 o 
   1  16   0     1975.69     1905.79    170.88 o 
   2  16   0     9691.32     9897.39    267.28 o 
   3  16   0    13263.43    13277.88    352.18 o 
   4  16   0        9.06       41.51     23.64 o 
   5  16   0     6245.62     6863.99    487.12 o 
   6  16   0     4074.25     3957.66    499.54 o 
   7  16   0     1553.00     1777.37    121.79 o 
   8  16   0     5305.52     6054.66    563.35 o 
   1  17   0     7254.05     7453.04    223.89 o 
   2  17   0     5267.08     5554.92    220.56 o 
   3  17   0       64.14       82.33     24.00 o 
   4  17   0     7520.87     7831.45    265.38 o 
   5  17   0     1072.40     1043.92     83.53 o 
   6  17   0     2351.65     2625.17    136.35 o 
   7  17   0     3489.55     3526.68    200.99 o 
   8  17   0      186.02      138.72     55.48 o 
   0  18   0     2066.85     2146.02    146.17 o 
   1  18   0      786.99      912.30     64.64 o 
   2  18   0     2344.52     2329.95    161.99 o 
   3  18   0     5169.11     4899.31    315.08 o 
   4  18   0     1077.36     1105.14     70.17 o 
   5  18   0     2251.75     2320.55    357.81 o 
   6  18   0      582.50      866.98    140.84 o 
   7  18   0      774.24      955.92     90.22 o 
   1  19   0    12497.89    13440.43    431.65 o 
   2  19   0     4757.15     5009.06    189.37 o 
   3  19   0     1710.30     1979.84    127.48 o 
   4  19   0     8531.56     8902.47    322.16 o 
   5  19   0     1364.25     1449.87    184.28 o 
   6  19   0     3265.30     3085.43    151.91 o 
   7  19   0     4259.10     3940.88    524.48 o 
   0  20   0       21.59       56.27     61.82 o 
   1  20   0       34.34      104.44     46.36 o 
   2  20   0        9.14       58.83     53.31 o 
   3  20   0        6.83       11.78     49.57 o 
   4  20   0      276.12      374.72     80.84 o 
   5  20   0      156.27      262.61    152.57 o 
   6  20   0       46.44       22.01     76.29 o 
   1  21   0     8799.52     9630.19    315.09 o 
   2  21   0     3175.55     3588.84    155.86 o 
   3  21   0     1650.59     2072.51    127.23 o 
   4  21   0     6024.40     5804.62    612.50 o 
   5  21   0      828.67      817.16    181.92 o 
   0  22   0      723.94      927.61    224.46 o 
   1  22   0      503.19      617.08     78.93 o 
   2  22   0      364.66      444.87     81.42 o 
   3  22   0     1194.62     1452.33     94.98 o 
   4  22   0       64.90       85.70     97.08 o 
   5  22   0      626.83      965.33    127.63 o 
   1  23   0     4041.54     4380.63    216.49 o 
   2  23   0     2193.85     2414.53    136.65 o 
   3  23   0      755.55      933.07     96.79 o 
   0  24   0     3577.24     4092.23    232.87 o 
   1  24   0      472.25      586.65     95.59 o 
   2  24   0      923.54     1061.09    109.88 o 
 -11   1   1      190.44      223.27     60.88 o 
 -10   1   1     9092.04    11418.61    452.81 o 
  -9   1   1     3014.31     3837.15    169.59 o 
  -8   1   1     7460.46     8839.21    352.19 o 
  -7   1   1    14202.89    15692.67    508.79 o 
  -6   1   1        8.51       29.99     19.67 o 
  -5   1   1    46768.23    47296.00   1441.40 o 
  -4   1   1    42842.17    42372.13   1154.93 o 
  -3   1   1     2302.49     2443.91     75.36 o 
  -2   1   1    70410.32    69556.11   2163.87 o 
  -1   1   1    29231.32    30914.59    840.25 o 
   1   1   1    79338.84    78892.69   2134.47 o 
   2   1   1     1529.58     1654.16     57.41 o 
   3   1   1    48290.59    47906.04   1304.73 o 
   4   1   1    37299.77    35149.65    967.13 o 
   5   1   1     1830.57     1497.60     58.92 o 
   6   1   1    29781.08    25202.06    702.44 o 
   7   1   1     1509.07     1348.13     63.10 o 
   8   1   1     6220.49     5851.40    254.32 o 
   9   1   1     5998.03     7046.68    593.76 o 
  10   1   1       74.35      133.50     43.57 o 
  11   1   1     6035.18     7739.68    318.99 o 
 -11   2   1     1222.48     1619.98     97.50 o 
 -10   2   1      105.74      170.43     42.82 o 
  -9   2   1     2829.06     3541.41    204.66 o 
  -8   2   1      185.71      195.39     38.88 o 
  -7   2   1       79.00       61.75     25.24 o 
  -6   2   1     4166.65     4191.11    127.63 o 
  -5   2   1     3504.45     3478.85    110.45 o 
  -4   2   1     5522.44     5808.09    166.64 o 
  -3   2   1    15242.19    15516.50    425.37 o 
  -2   2   1     4150.15     4385.75    142.70 o 
  -1   2   1     8518.38     8941.27    289.50 o 
   0   2   1    14315.97    15121.17    580.59 o 
   1   2   1     3133.01     3089.02     82.05 o 
   2   2   1     1613.80     1787.71     54.67 o 
   3   2   1     5715.56     5537.00    160.37 o 
   4   2   1     6149.51     5678.76    203.61 o 
   5   2   1    10733.94    10019.42    368.00 o 
   6   2   1      284.76      244.92     28.37 o 
   7   2   1     3871.33     3482.66    123.06 o 
   8   2   1      131.55      111.64     31.09 o 
   9   2   1      128.99       77.74     35.57 o 
  10   2   1     2001.82     2508.86    183.38 o 
  11   2   1       84.61      140.84     46.68 o 
 -11   3   1      113.52      231.96     48.72 o 
 -10   3   1     5593.98     7013.23    289.94 o 
  -9   3   1     2369.26     2811.45    198.05 o 
  -8   3   1     3590.42     4014.11    358.70 o 
  -7   3   1    12515.88    13403.40    441.26 o 
  -6   3   1      635.46      737.31     38.66 o 
  -5   3   1    20598.29    20647.69    575.04 o 
  -4   3   1    20700.86    20180.62    554.14 o 
  -3   3   1     2213.80     2211.65     68.45 o 
  -2   3   1    33983.03    33100.52    898.06 o 
  -1   3   1     7456.70     8038.83    258.50 o 
   0   3   1    11504.44    11546.31    315.83 o 
   1   3   1     8474.38     8695.27    216.05 o 
   2   3   1      179.72      209.16     10.72 o 
   3   3   1    33235.37    33282.18    735.52 o 
   4   3   1    18077.83    18449.50    506.76 o 
   5   3   1     4739.97     4282.89    254.16 o 
   6   3   1    15802.34    14783.87    609.99 o 
   7   3   1      700.29      711.73     56.33 o 
   8   3   1     3961.35     4229.33    328.64 o 
   9   3   1     6388.86     6968.53    557.06 o 
  10   3   1      172.54      190.03     46.15 o 
  11   3   1     3257.51     4352.02    293.41 o 
 -11   4   1     3298.20     4241.81    189.32 o 
 -10   4   1       13.05       38.00     40.89 o 
  -9   4   1     7668.59     9282.71    370.83 o 
  -8   4   1    10051.95    11163.14    473.79 o 
  -7   4   1     1703.93     1716.47     86.79 o 
  -6   4   1    15104.04    15082.25    497.75 o 
  -5   4   1     3070.71     2943.56     96.24 o 
  -4   4   1     6898.90     6748.10    191.58 o 
  -3   4   1    40933.91    41329.03   1122.32 o 
  -2   4   1      260.20      297.12     14.46 o 
  -1   4   1    39864.25    41111.44   1119.00 o 
   0   4   1     6525.57     6890.36    189.31 o 
   1   4   1     2342.26     2417.82     59.12 o 
   2   4   1    30691.96    31255.98    691.03 o 
   3   4   1     8122.73     8155.15    178.25 o 
   4   4   1    16165.91    16041.12    447.59 o 
   5   4   1    12286.84    12398.91    392.80 o 
   6   4   1      204.54      219.71     25.15 o 
   7   4   1    15594.73    15732.45    702.49 o 
   8   4   1     6135.62     5774.41    327.13 o 
   9   4   1      878.55     1076.47     88.61 o 
  10   4   1     4939.73     6229.61    526.40 o 
  11   4   1      426.88      439.94     71.89 o 
 -11   5   1        0.26       70.67     42.49 o 
 -10   5   1      745.37     1032.95     70.92 o 
  -9   5   1      605.36      766.09     60.52 o 
  -8   5   1      116.19      103.45     49.28 o 
  -7   5   1     3165.39     3270.96    166.88 o 
  -6   5   1       29.78       23.07     25.49 o 
  -5   5   1     7325.64     6959.47    204.95 o 
  -4   5   1     7679.24     7977.94    269.48 o 
  -3   5   1      430.94      615.01     43.74 o 
  -2   5   1     2504.83     2401.84     65.06 o 
  -1   5   1     1031.77     1072.20     53.79 o 
   0   5   1      670.04      675.27     24.16 o 
   1   5   1     4175.26     4370.76    133.24 o 
   2   5   1     2360.17     2554.43     64.07 o 
   3   5   1    12799.29    12620.18    310.77 o 
   4   5   1     2477.22     2547.30     82.03 o 
   5   5   1      858.24      838.70     41.22 o 
   6   5   1     2456.76     2469.08    105.59 o 
   7   5   1      338.73      447.81     43.30 o 
   8   5   1     2620.89     2593.65    121.99 o 
   9   5   1      171.89      235.31     40.70 o 
  10   5   1      416.99      535.61     52.80 o 
  11   5   1      982.63      878.77    105.63 o 
 -10   6   1       90.77      192.45     42.49 o 
  -9   6   1     9113.35    11036.85    436.70 o 
  -8   6   1    10486.33    11581.05    595.11 o 
  -7   6   1     2342.22     2394.68     95.74 o 
  -6   6   1    28600.15    27322.60    863.20 o 
  -5   6   1     4663.08     4570.05    196.04 o 
  -4   6   1     8408.24     8186.24    246.16 o 
  -3   6   1    58221.23    58461.27   1596.16 o 
  -2   6   1      231.18      323.47     22.02 o 
  -1   6   1    48401.82    46355.93   1418.32 o 
   0   6   1    40137.41    41116.30    912.37 o 
   1   6   1     5685.21     5626.29    182.62 o 
   2   6   1    53180.86    54822.69   1218.96 o 
   3   6   1     6654.37     6984.27    192.07 o 
   4   6   1    33173.20    33902.24    836.44 o 
   5   6   1    20088.63    19095.90   1207.26 o 
   6   6   1      130.75      177.47     32.19 o 
   7   6   1    15354.86    15647.32    529.36 o 
   8   6   1     7843.13     8727.04    670.36 o 
   9   6   1     2438.16     2211.05    226.66 o 
  10   6   1     6088.76     6660.38    468.73 o 
 -10   7   1      139.56      188.10     45.48 o 
  -9   7   1      279.71      415.95     48.62 o 
  -8   7   1      671.94      617.43     46.84 o 
  -7   7   1       25.84       85.66     40.40 o 
  -6   7   1       39.28       64.58     22.54 o 
  -5   7   1      104.38      122.87     21.01 o 
  -4   7   1       74.73      100.88     14.97 o 
  -3   7   1      134.37      163.14     23.72 o 
  -2   7   1      573.82      622.73     35.59 o 
  -1   7   1      593.96      699.53     33.67 o 
   0   7   1      383.46      387.40     14.76 o 
   1   7   1      145.10      154.68     15.30 o 
   2   7   1       48.99       54.75     14.13 o 
   3   7   1       19.47       26.26      9.31 o 
   4   7   1     1200.16     1217.43     46.50 o 
   5   7   1      441.23      454.90     52.36 o 
   6   7   1      475.35      560.40     38.02 o 
   7   7   1       30.46       34.41     25.79 o 
   8   7   1        1.09       -4.68     27.52 o 
   9   7   1      186.18      128.92     68.95 o 
  10   7   1      464.70      402.72     67.52 o 
 -10   8   1       95.18      118.63     43.28 o 
  -9   8   1     6135.80     7280.36    318.35 o 
  -8   8   1    10254.25    10471.06    346.72 o 
  -7   8   1     1799.94     1769.07     74.70 o 
  -6   8   1    21506.86    21072.14    577.16 o 
  -5   8   1     6223.08     5604.96    464.91 o 
  -4   8   1    19110.02    20001.05    565.86 o 
  -3   8   1    34406.55    35148.44    979.83 o 
  -2   8   1      232.20      278.46     22.25 o 
  -1   8   1    64385.11    63327.08   1715.18 o 
   0   8   1    43580.03    43232.35    964.92 o 
   1   8   1      319.67      370.02     25.12 o 
   2   8   1    60624.03    61040.45   1479.23 o 
   3   8   1     5406.65     5493.58    158.46 o 
   4   8   1    12964.91    12982.58    330.28 o 
   5   8   1    16701.49    16703.35    460.45 o 
   6   8   1        9.12       32.17     20.77 o 
   7   8   1    11917.68    12136.32    434.46 o 
   8   8   1     6593.00     6552.01    298.08 o 
   9   8   1     2326.12     2182.05    517.14 o 
  10   8   1     5305.72     5534.13    298.55 o 
 -10   9   1     1716.12     1641.65    137.90 o 
  -9   9   1       44.21       90.24     55.02 o 
  -8   9   1     1662.71     1550.65     80.62 o 
  -7   9   1     4203.67     3935.91    130.98 o 
  -6   9   1      139.81      111.63     21.11 o 
  -5   9   1     8074.37     8766.88    304.15 o 
  -4   9   1      818.78      883.89     34.39 o 
  -3   9   1     4412.53     4580.39    120.43 o 
  -2   9   1     8549.59     8389.70    234.87 o 
  -1   9   1     3695.18     3923.46    130.99 o 
   0   9   1    12438.10    12643.21    297.71 o 
   1   9   1    19208.84    19832.02    486.19 o 
   2   9   1      172.47      195.51     17.35 o 
   3   9   1     2978.00     2785.30     90.20 o 
   4   9   1     2612.24     2523.32     80.59 o 
   5   9   1      355.81      326.24     25.01 o 
   6   9   1     8697.29     8722.76    361.94 o 
   7   9   1      534.91      549.27     51.04 o 
   8   9   1     1552.42     1683.53    217.13 o 
   9   9   1     2068.37     1983.88    118.61 o 
  10   9   1       52.22       18.71     54.70 o 
 -10  10   1       93.36       35.21     64.55 o 
  -9  10   1     3258.48     3229.97    168.13 o 
  -8  10   1     6281.40     6256.98    218.96 o 
  -7  10   1       45.95       65.77     17.35 o 
  -6  10   1    10379.38    10676.62    454.29 o 
  -5  10   1     2676.78     2968.20    105.20 o 
  -4  10   1     8236.87     8631.10    233.93 o 
  -3  10   1    13215.09    13854.25    344.83 o 
  -2  10   1      693.81      754.96     54.68 o 
  -1  10   1    14086.51    13816.99    366.00 o 
   0  10   1    13367.72    13058.66    297.68 o 
   1  10   1     3244.87     3233.31     96.68 o 
   2  10   1    16814.12    16993.82    430.38 o 
   3  10   1      663.85      767.03     38.46 o 
   4  10   1     5499.77     5380.77    158.49 o 
   5  10   1     9177.49     8933.03    274.01 o 
   6  10   1      291.24      233.67     61.80 o 
   7  10   1     7248.94     7520.51    278.28 o 
   8  10   1     2340.30     2521.81    139.44 o 
   9  10   1     1127.57     1125.26    101.54 o 
  10  10   1     2005.94     2086.17    231.06 o 
 -10  11   1     4025.44     4090.18    262.61 o 
  -9  11   1      343.71      372.10     65.20 o 
  -8  11   1     3890.93     3528.71    185.61 o 
  -7  11   1    10532.38    10117.70    348.58 o 
  -6  11   1        0.98       17.62     22.73 o 
  -5  11   1    13946.00    14926.63    425.61 o 
  -4  11   1     6336.01     6702.73    183.76 o 
  -3  11   1     4851.77     4763.16    127.79 o 
  -2  11   1    17836.86    17679.82    507.27 o 
  -1  11   1     2768.17     2921.15     91.59 o 
   0  11   1    13771.76    14170.42    333.28 o 
   1  11   1    19343.38    19617.08    500.12 o 
   2  11   1       19.42       50.15     13.75 o 
   3  11   1    14855.56    14542.67    367.19 o 
   4  11   1     8621.24     8780.01    237.00 o 
   5  11   1     2034.02     1910.45     79.25 o 
   6  11   1     9076.44     8874.22    452.59 o 
   7  11   1     1265.48     1448.42     92.11 o 
   8  11   1     3953.58     4365.63    589.76 o 
   9  11   1     5385.78     5319.67    252.24 o 
  10  11   1        5.44      -92.65    107.10 o 
  -9  12   1      509.75      460.45     67.73 o 
  -8  12   1      871.39      902.75     86.06 o 
  -7  12   1      896.68      851.80    112.23 o 
  -6  12   1     1460.35     1590.58    104.94 o 
  -5  12   1     4964.47     5087.37    166.66 o 
  -4  12   1      944.36     1110.38     42.18 o 
  -3  12   1      698.57      733.04     38.97 o 
  -2  12   1      318.24      271.60     36.26 o 
  -1  12   1     1652.52     1527.78     57.03 o 
   0  12   1     5455.28     5904.79    150.55 o 
   1  12   1     1514.23     1559.30     55.33 o 
   2  12   1      844.38      858.25     39.03 o 
   3  12   1        9.71       18.93     16.26 o 
   4  12   1     1029.07      990.10     47.79 o 
   5  12   1     3833.14     3669.04    141.69 o 
   6  12   1     1676.18     1651.36     96.45 o 
   7  12   1     2770.79     2810.40    189.25 o 
   8  12   1        8.42       71.00     48.86 o 
   9  12   1      331.73      299.98     86.56 o 
  -9  13   1     1515.25     1568.60    116.17 o 
  -8  13   1     4229.10     4131.27    215.58 o 
  -7  13   1    13748.16    14439.67    581.73 o 
  -6  13   1      362.07      398.77     54.01 o 
  -5  13   1    10764.29    11639.09    381.93 o 
  -4  13   1    13664.96    14130.59    366.03 o 
  -3  13   1     1806.62     1752.69     58.00 o 
  -2  13   1    28859.43    28375.69    778.43 o 
  -1  13   1     5248.80     5620.35    160.68 o 
   0  13   1    13626.17    13659.92    367.10 o 
   1  13   1    31566.61    32672.51    811.59 o 
   2  13   1       29.64       57.89     17.68 o 
   3  13   1    25634.37    25180.36    652.89 o 
   4  13   1     7098.58     7021.69    200.64 o 
   5  13   1     4472.16     4480.77    166.65 o 
   6  13   1    15417.97    14491.03    583.86 o 
   7  13   1     1790.01     1784.18    107.01 o 
   8  13   1     5830.47     6363.28    461.39 o 
   9  13   1     5334.68     5799.32    264.98 o 
  -9  14   1      144.17       70.42     57.74 o 
  -8  14   1        2.07      -15.81     49.04 o 
  -7  14   1      692.91      738.67    145.24 o 
  -6  14   1      927.86      988.62     71.68 o 
  -5  14   1        8.46       59.95     30.20 o 
  -4  14   1      429.70      470.22     37.39 o 
  -3  14   1      267.52      343.82     30.64 o 
  -2  14   1      191.57      186.32     28.32 o 
  -1  14   1      465.70      607.75     40.05 o 
   0  14   1      507.83      569.97     31.25 o 
   1  14   1      476.15      628.94     33.63 o 
   2  14   1     2543.40     2440.90    135.00 o 
   3  14   1      308.84      330.47     27.43 o 
   4  14   1      202.54      214.32     26.60 o 
   5  14   1      675.68      750.00     46.72 o 
   6  14   1      328.50      192.39     86.84 o 
   7  14   1      126.12      114.86     42.56 o 
   8  14   1      825.49      940.84    188.52 o 
   9  14   1        7.14      -29.65     80.69 o 
  -8  15   1     3274.88     3362.57    185.26 o 
  -7  15   1     7929.32     8550.56    572.89 o 
  -6  15   1       57.93      103.91     40.25 o 
  -5  15   1    10770.23    11432.87    409.04 o 
  -4  15   1     8521.99     8814.93    302.46 o 
  -3  15   1     2172.51     2021.66     92.32 o 
  -2  15   1    16316.54    16125.57    484.75 o 
  -1  15   1     4115.27     4009.55    141.57 o 
   0  15   1    12129.33    11996.87    389.18 o 
   1  15   1    20410.12    20739.17    530.02 o 
   2  15   1        4.46        9.84     17.44 o 
   3  15   1    10901.37    11119.49    306.59 o 
   4  15   1     5186.07     5017.49    176.76 o 
   5  15   1      991.34     1066.49     58.99 o 
   6  15   1     8760.13     8233.30    380.36 o 
   7  15   1      417.63      499.29     56.99 o 
   8  15   1     3521.34     3686.16    247.20 o 
  -8  16   1      256.61      299.08     56.40 o 
  -7  16   1     1187.09     1306.60    102.08 o 
  -6  16   1     3131.05     3518.13    277.99 o 
  -5  16   1      718.46      810.10     67.36 o 
  -4  16   1     6891.65     6721.02    256.46 o 
  -3  16   1     1753.52     1797.07    108.56 o 
  -2  16   1      307.41      313.25     56.62 o 
  -1  16   1     4806.56     4915.63    183.96 o 
   0  16   1     1919.25     1876.51    137.85 o 
   1  16   1      719.89      856.93     42.51 o 
   2  16   1     5084.21     5224.47    158.72 o 
   3  16   1      420.09      453.93     35.03 o 
   4  16   1      638.03      646.40     45.40 o 
   5  16   1     5795.64     5455.41    184.42 o 
   6  16   1       33.43       30.30     38.95 o 
   7  16   1     1377.45     1338.26    104.99 o 
   8  16   1     1136.73     1172.96     84.31 o 
  -8  17   1      678.70      836.48     88.53 o 
  -7  17   1     4069.18     4505.83    289.01 o 
  -6  17   1      667.13      784.15     62.11 o 
  -5  17   1     2798.38     2995.23    127.12 o 
  -4  17   1     5298.90     5691.65    306.15 o 
  -3  17   1      208.04      246.65     88.22 o 
  -2  17   1    11514.73    11470.06    386.04 o 
  -1  17   1     1371.45     1364.09     78.52 o 
   0  17   1     3750.25     3788.43    153.35 o 
   1  17   1     6531.41     6532.80    193.55 o 
   2  17   1      140.97      151.36     24.82 o 
   3  17   1     6436.88     6364.01    199.91 o 
   4  17   1     4055.84     4081.01    130.71 o 
   5  17   1     2116.79     2192.42    139.12 o 
   6  17   1     3301.37     3141.67    200.99 o 
   7  17   1       14.37      -31.97     43.68 o 
   8  17   1     1997.17     2104.73    140.90 o 
  -7  18   1     1168.56     1237.73     89.02 o 
  -6  18   1     5782.60     6606.01    690.26 o 
  -5  18   1      923.39     1200.25    115.06 o 
  -4  18   1     4197.24     4603.04    359.43 o 
  -3  18   1    11312.81    11657.47    516.71 o 
  -2  18   1       16.85        3.68     35.73 o 
  -1  18   1     8500.34     8605.10    343.44 o 
   0  18   1     4271.78     4442.33    167.73 o 
   1  18   1     2066.25     2202.47     99.13 o 
   2  18   1    12162.02    12485.11    426.15 o 
   3  18   1     2788.61     2738.12    150.14 o 
   4  18   1     4155.30     3962.17    199.78 o 
   5  18   1     6210.48     5999.97    213.06 o 
   6  18   1        1.26       -5.36     38.35 o 
   7  18   1     3907.11     3591.53    338.89 o 
  -7  19   1      811.78     1031.35    164.31 o 
  -6  19   1      430.16      547.22    111.50 o 
  -5  19   1       39.35      113.41     83.31 o 
  -4  19   1      949.36     1047.13    144.51 o 
  -3  19   1      104.47       74.47     80.32 o 
  -2  19   1      952.81     1145.18    117.73 o 
  -1  19   1      133.22      225.49     48.98 o 
   0  19   1      241.41      326.72     53.47 o 
   1  19   1      132.27      152.37     59.03 o 
   2  19   1      171.01      142.88     62.13 o 
   3  19   1     1030.15     1169.79     80.62 o 
   4  19   1        8.52       18.73     28.04 o 
   5  19   1      673.71      666.18     77.64 o 
   6  19   1      211.38      232.42     49.95 o 
   7  19   1      166.36      143.10     53.62 o 
  -6  20   1     5539.00     5822.79    517.87 o 
  -5  20   1     1100.22     1316.88    168.94 o 
  -4  20   1     3000.12     2900.73    201.38 o 
  -3  20   1     6595.48     6953.36    326.65 o 
  -2  20   1       36.37       56.20     47.99 o 
  -1  20   1     9844.75    10117.36    344.24 o 
   0  20   1     5155.66     5022.17    202.55 o 
   1  20   1     1886.64     2250.95    199.68 o 
   2  20   1     8649.18     9214.24    334.62 o 
   3  20   1      886.29      933.79     76.62 o 
   4  20   1     4345.77     4534.35    440.56 o 
   5  20   1     4958.10     4909.18    191.78 o 
   6  20   1       50.27       64.02     39.09 o 
  -5  21   1      408.00      393.16     83.02 o 
  -4  21   1       12.51       36.48     89.88 o 
  -3  21   1      432.86      522.85    108.56 o 
  -2  21   1      780.20      859.42     91.60 o 
  -1  21   1        0.41       47.46     51.05 o 
   0  21   1      291.40      503.34     74.58 o 
   1  21   1      204.83      251.96     64.96 o 
   2  21   1      224.59      248.23     57.11 o 
   3  21   1      241.81      333.78     72.28 o 
   4  21   1      454.03      546.39     99.39 o 
   5  21   1        8.82      103.35     84.05 o 
  -4  22   1     1696.09     2017.20    153.79 o 
  -3  22   1     5547.55     5892.53    312.73 o 
  -2  22   1       45.71      121.65     76.27 o 
  -1  22   1     3978.45     4117.61    204.82 o 
   0  22   1     3773.07     3970.83    216.20 o 
   1  22   1     1734.57     1817.45    160.37 o 
   2  22   1     5583.42     6208.01    318.09 o 
   3  22   1      721.69      837.20     82.40 o 
   4  22   1     2827.25     2974.73    170.65 o 
  -3  23   1      634.57      662.98    131.51 o 
  -2  23   1     2788.83     2895.43    183.30 o 
  -1  23   1       81.97      138.98     61.15 o 
   0  23   1      904.28     1085.48     86.64 o 
   1  23   1     1365.71     1453.77    119.43 o 
   2  23   1       11.44       66.97     64.79 o 
   3  23   1     1856.93     2087.94    196.72 o 
  -1  24   1     1874.43     2236.42    124.98 o 
   0  24   1     1487.52     1795.57    110.33 o 
   1  24   1      275.26      354.40     75.09 o 
 -11   0   2      872.54      987.34    105.63 o 
 -10   0   2     4136.50     4289.71    267.01 o 
  -9   0   2    11981.51    12836.84    712.99 o 
  -8   0   2      222.86      196.59     52.81 o 
  -7   0   2     8368.35     8130.49    457.72 o 
  -6   0   2    21001.59    17462.50    947.73 o 
  -5   0   2     7471.52     7276.04    291.36 o 
  -4   0   2    50490.45    50594.68   1947.35 o 
  -3   0   2      500.41      498.88     29.87 o 
  -2   0   2    27875.16    28729.29   1105.55 o 
  -1   0   2    82271.73    85998.02   4773.84 o 
   0   0   2    47779.81    51143.43   2873.98 o 
   1   0   2   140179.75   141486.89   5713.49 o 
   2   0   2    20448.64    20799.83    823.95 o 
   3   0   2    12917.19    13042.43    411.69 o 
   4   0   2    34175.98    34209.00   1351.12 o 
   5   0   2     5605.45     5851.65    265.77 o 
   6   0   2    17774.00    14826.76    621.02 o 
   7   0   2    18040.82    13829.93   1508.14 o 
   8   0   2      676.99      464.60     59.42 o 
   9   0   2     9647.66     7677.84    781.95 o 
  10   0   2     4485.75     4259.09    212.90 o 
 -11   1   2      175.55      210.31     60.15 o 
 -10   1   2       74.35      172.60     44.08 o 
  -9   1   2        4.63       57.79     37.41 o 
  -8   1   2      335.37      305.60     39.42 o 
  -7   1   2       32.70       56.91     29.44 o 
  -6   1   2      239.48      227.80     31.53 o 
  -5   1   2     1945.21     1863.25     61.87 o 
  -4   1   2      812.62      856.05     40.87 o 
  -3   1   2     4037.36     4171.50    118.48 o 
  -2   1   2      314.35      323.87     14.97 o 
  -1   1   2     8759.85     8965.46    288.30 o 
   0   1   2     1910.52     1128.17     85.09 o 
   1   1   2    23646.17    25121.50    812.44 o 
   2   1   2      446.72      443.23     38.42 o 
   3   1   2     3088.70     3258.08     85.53 o 
   4   1   2      401.70      475.27     62.57 o 
   5   1   2     2617.75     2519.90     96.14 o 
   6   1   2      663.40      665.88     36.20 o 
   7   1   2      255.87      190.94     28.31 o 
   8   1   2     1766.30     1275.06    177.03 o 
   9   1   2       23.00      -47.20     31.47 o 
  10   1   2      244.68      210.51     43.49 o 
 -11   2   2      785.91     1000.57     73.13 o 
 -10   2   2     3487.05     3768.20    169.59 o 
  -9   2   2     7632.22     8353.10    336.11 o 
  -8   2   2       22.10       41.68     30.03 o 
  -7   2   2    15892.34    15290.46   1376.11 o 
  -6   2   2    12060.22    11365.13    438.17 o 
  -5   2   2     4135.76     3902.51    136.03 o 
  -4   2   2    35983.02    35946.28   1124.15 o 
  -3   2   2     1133.17     1106.64     42.45 o 
  -2   2   2    32229.67    33554.86    911.72 o 
  -1   2   2    30624.58    31337.11    995.17 o 
   1   2   2    54867.14    56508.10   1537.93 o 
   2   2   2    17332.31    17677.14    437.58 o 
   3   2   2     9722.70     9898.68    279.85 o 
   4   2   2    28005.11    27538.98    762.33 o 
   5   2   2      708.83      735.13     39.39 o 
   6   2   2    14418.39    12215.68    362.27 o 
   7   2   2    13959.18    10894.88    801.70 o 
   8   2   2       78.73        8.66     26.30 o 
   9   2   2     6487.74     5365.48    315.81 o 
  10   2   2     2645.94     2584.55    103.89 o 
 -11   3   2     1916.04     2208.66    117.74 o 
 -10   3   2      846.73     1030.10     71.56 o 
  -9   3   2      479.11      530.26     50.80 o 
  -8   3   2     6778.74     6714.18    349.16 o 
  -7   3   2      477.22      451.23     55.02 o 
  -6   3   2     5232.52     4971.92    211.96 o 
  -5   3   2    12430.29    11887.21    379.91 o 
  -4   3   2      406.20      517.68     36.68 o 
  -3   3   2    29830.91    30337.26    950.10 o 
  -2   3   2     3364.05     3471.54     98.86 o 
  -1   3   2    10025.06    10050.94    325.22 o 
   1   3   2      109.69      143.32     13.13 o 
   2   3   2    20281.66    20561.99    499.70 o 
   3   3   2    23176.15    23018.40    564.08 o 
   4   3   2     1257.88     1293.78     42.27 o 
   5   3   2     8979.00     8754.03    311.55 o 
   6   3   2     3585.80     3146.84    124.51 o 
   7   3   2     1588.22     1120.98    131.67 o 
   8   3   2     5759.65     4977.12    304.79 o 
   9   3   2      365.63      295.37     39.89 o 
  10   3   2     2644.56     2599.85    152.79 o 
 -10   4   2     1130.69     1398.86     86.58 o 
  -9   4   2     4072.93     4105.78    290.48 o 
  -8   4   2      674.53      725.35    132.04 o 
  -7   4   2     4270.57     4330.77    338.16 o 
  -6   4   2     3828.95     3863.47    140.11 o 
  -5   4   2      535.27      565.39     38.17 o 
  -4   4   2     5618.75     5140.00    168.42 o 
  -3   4   2     4609.86     4913.19    163.51 o 
  -2   4   2    20711.32    21508.25    585.55 o 
  -1   4   2    19822.07    20257.35    648.30 o 
   0   4   2     3616.32     3825.01    126.31 o 
   1   4   2     6725.16     6428.55    188.93 o 
   2   4   2     6414.54     6530.02    175.07 o 
   3   4   2     3412.93     3451.87     93.44 o 
   4   4   2    23150.56    23206.82    684.90 o 
   5   4   2      162.68      205.30     32.80 o 
   6   4   2    10126.43     9936.64    339.14 o 
   7   4   2     6382.92     5875.94    218.96 o 
   8   4   2      170.69       92.15     47.72 o 
   9   4   2     5547.70     5179.66    231.45 o 
  10   4   2      629.22      493.96     75.98 o 
 -10   5   2     2549.42     2968.62    142.64 o 
  -9   5   2     1002.98     1128.22     73.00 o 
  -8   5   2    12102.82    11879.09   1344.57 o 
  -7   5   2     3530.36     3555.85    153.11 o 
  -6   5   2    10993.93    10917.21    449.70 o 
  -5   5   2    23129.57    23224.24    737.04 o 
  -4   5   2       28.76       12.77     13.92 o 
  -3   5   2    18351.27    18367.50    582.55 o 
  -2   5   2    19634.32    19989.15    638.88 o 
  -1   5   2    10288.38    10883.06    316.06 o 
   0   5   2    51210.54    51199.68   1597.59 o 
   1   5   2     3680.68     3721.82    124.27 o 
   2   5   2    33967.93    34541.72    847.63 o 
   3   5   2    36798.95    36900.46    899.88 o 
   4   5   2      233.74      276.64     17.88 o 
   5   5   2    28204.62    28528.96    705.91 o 
   6   5   2     7406.03     7085.05    425.20 o 
   7   5   2     3108.70     2808.82    136.21 o 
   8   5   2    15128.62    14111.96    795.72 o 
   9   5   2     1643.26     1602.11    208.53 o 
  10   5   2     4121.71     3599.42    324.22 o 
 -10   6   2        1.82      -47.94     70.42 o 
  -9   6   2      115.20      191.85     42.53 o 
  -8   6   2       15.20        9.57     30.59 o 
  -7   6   2      466.82      527.12     44.02 o 
  -6   6   2      168.87      144.25     28.59 o 
  -5   6   2        0.02       14.45     21.84 o 
  -4   6   2      213.66      269.50     21.82 o 
  -3   6   2      333.79      418.34     22.23 o 
  -2   6   2     1396.69     1560.83    107.53 o 
  -1   6   2     5027.00     5256.11    155.90 o 
   0   6   2     1742.29     1838.22     76.45 o 
   1   6   2      714.23      719.22     40.87 o 
   2   6   2       75.18      127.79      9.10 o 
   3   6   2      251.71      251.34     21.47 o 
   4   6   2      111.82      108.57     13.55 o 
   5   6   2       35.19       38.53     14.93 o 
   6   6   2     1726.19     1617.51     95.69 o 
   7   6   2      177.01      211.10     40.95 o 
   8   6   2      462.60      479.14     56.05 o 
   9   6   2      527.85      483.66    109.30 o 
  10   6   2       92.13      -26.82     55.37 o 
 -10   7   2     3587.60     4203.98    187.19 o 
  -9   7   2     1193.29     1194.44     76.20 o 
  -8   7   2    12502.16    12528.32   1121.57 o 
  -7   7   2     1563.74     1732.10    124.02 o 
  -6   7   2    15025.15    15000.04    486.46 o 
  -5   7   2    21057.98    20882.00    668.21 o 
  -4   7   2      162.81      250.66     21.52 o 
  -3   7   2    30897.27    30976.23    765.19 o 
  -2   7   2    29371.11    28613.53    791.93 o 
  -1   7   2    12403.07    13139.85    370.19 o 
   0   7   2    55238.75    54922.35   1707.19 o 
   1   7   2     5822.02     6051.48    156.10 o 
   2   7   2    24661.88    25092.11    698.81 o 
   3   7   2    40291.34    40484.50    995.11 o 
   4   7   2      400.28      480.55     23.14 o 
   5   7   2    23306.73    23957.64    594.46 o 
   6   7   2     7881.57     7955.23    301.86 o 
   7   7   2     3190.13     3050.04    135.40 o 
   8   7   2    12063.37    12060.89    709.25 o 
   9   7   2      176.49      193.54    116.63 o 
  10   7   2     4708.44     4120.10    567.76 o 
 -10   8   2      409.43      306.29     49.50 o 
  -9   8   2      271.10      365.73     71.89 o 
  -8   8   2      582.03      556.58     63.82 o 
  -7   8   2      815.86      845.41     68.61 o 
  -6   8   2      992.08      992.91     50.90 o 
  -5   8   2     1125.13     1069.24     50.51 o 
  -4   8   2     3282.39     3039.62    140.01 o 
  -3   8   2       24.16       37.18     12.81 o 
  -2   8   2     1784.74     1677.52     77.08 o 
  -1   8   2     1942.48     1828.23     68.22 o 
   0   8   2      209.94      269.81     18.27 o 
   1   8   2     6383.70     6605.07    198.04 o 
   2   8   2      984.66     1058.25     60.98 o 
   3   8   2      119.44      152.32     21.98 o 
   4   8   2     3311.59     3365.20     98.77 o 
   5   8   2      588.21      509.45     39.73 o 
   6   8   2      721.92      770.54     54.81 o 
   7   8   2     1788.64     1816.29     91.30 o 
   8   8   2       18.75       49.65     57.46 o 
   9   8   2      427.08      458.13    108.56 o 
  10   8   2      438.96      344.25    118.83 o 
 -10   9   2     3050.56     3644.61    167.53 o 
  -9   9   2      630.26      820.18    115.16 o 
  -8   9   2     8696.73     8947.79    434.25 o 
  -7   9   2     1900.28     1926.52     81.18 o 
  -6   9   2     9405.43     9202.27    278.46 o 
  -5   9   2    16587.42    17291.57    558.46 o 
  -4   9   2      415.58      432.28     38.90 o 
  -3   9   2    21267.26    19735.07    606.77 o 
  -2   9   2    15014.75    14186.63    499.29 o 
  -1   9   2     6998.47     6948.57    201.90 o 
   0   9   2    42332.93    39930.21   1100.08 o 
   1   9   2      950.19      886.76     40.17 o 
   2   9   2    14459.36    14000.59    399.57 o 
   3   9   2    23597.96    23890.25    661.56 o 
   4   9   2       55.25       58.57     20.15 o 
   5   9   2    13793.17    14001.20    410.84 o 
   6   9   2     4508.70     4691.73    195.84 o 
   7   9   2     3529.53     3464.49    159.70 o 
   8   9   2     7482.54     7568.33    287.62 o 
   9   9   2      309.97      214.38     96.09 o 
  10   9   2     3479.51     3060.15    318.35 o 
 -10  10   2     1737.72     1823.56    148.17 o 
  -9  10   2     2029.05     2172.76    114.05 o 
  -8  10   2        6.20       31.98     33.91 o 
  -7  10   2     6197.04     5813.28    184.49 o 
  -6  10   2     2472.92     2525.21     92.96 o 
  -5  10   2     4135.58     3944.75    127.32 o 
  -4  10   2    16335.27    15846.71    471.73 o 
  -3  10   2     1484.74     1437.71     48.71 o 
  -2  10   2     8560.82     8385.24    240.41 o 
  -1  10   2    16671.19    16491.91    462.10 o 
   0  10   2     1222.26     1338.21     52.08 o 
   1  10   2    12545.93    11759.12    343.12 o 
   2  10   2     4560.88     4596.46    149.04 o 
   3  10   2     2341.34     2298.48     72.22 o 
   4  10   2    12576.99    12824.65    360.22 o 
   5  10   2     3464.16     3438.26    121.92 o 
   6  10   2     3793.08     3743.67    138.01 o 
   7  10   2     5519.15     5682.98    376.32 o 
   8  10   2       18.38       34.17     42.23 o 
   9  10   2     3065.99     3077.69    295.61 o 
  -9  11   2       39.62      101.23     66.02 o 
  -8  11   2     2396.30     2527.31    108.43 o 
  -7  11   2     1585.81     1603.16     93.17 o 
  -6  11   2      876.75      842.23     47.01 o 
  -5  11   2     5040.82     5149.01    212.72 o 
  -4  11   2       50.55       86.16     19.07 o 
  -3  11   2     5117.92     5114.41    141.56 o 
  -2  11   2     2574.60     2495.40    106.91 o 
  -1  11   2     1143.04     1126.02     57.17 o 
   0  11   2     7956.17     7695.69    219.07 o 
   1  11   2      110.03      114.90     27.60 o 
   2  11   2    11228.38    10667.88    317.85 o 
   3  11   2     4866.95     4632.95    138.73 o 
   4  11   2       70.41      111.90     25.21 o 
   5  11   2     7273.19     7122.57    230.58 o 
   6  11   2     1048.43      982.38     66.97 o 
   7  11   2     3311.02     3206.76    152.90 o 
   8  11   2     3258.04     3072.99    174.16 o 
   9  11   2       23.67      -42.26     51.51 o 
  -9  12   2     5073.47     5008.57    308.08 o 
  -8  12   2        2.93      -53.13     44.48 o 
  -7  12   2     8009.29     7901.54    255.25 o 
  -6  12   2     4521.73     4566.94    142.91 o 
  -5  12   2     2832.51     2669.95    108.94 o 
  -4  12   2    15469.71    16238.02    548.88 o 
  -3  12   2     3421.14     3583.33    232.30 o 
  -2  12   2    12914.83    12741.85    417.05 o 
  -1  12   2    22896.76    22101.50    708.09 o 
   0  12   2      815.31      879.48     52.91 o 
   1  12   2    21879.47    21174.23    586.54 o 
   2  12   2     9674.94     9777.08    282.90 o 
   3  12   2     3745.52     3690.69    115.19 o 
   4  12   2    20607.88    20256.77    582.59 o 
   5  12   2     1483.92     1501.77     90.49 o 
   6  12   2    11506.77    11531.96    365.81 o 
   7  12   2     8877.22     8909.50    370.34 o 
   8  12   2        1.47       32.41     48.14 o 
   9  12   2     5065.07     5185.00    272.94 o 
  -9  13   2      192.17       74.82     63.08 o 
  -8  13   2        4.69       -0.62     81.42 o 
  -7  13   2       64.80       57.80     42.29 o 
  -6  13   2       46.03       19.97     14.73 o 
  -5  13   2     1714.25     1824.17     88.66 o 
  -4  13   2      670.99      780.08     71.14 o 
  -3  13   2      147.69      185.13     28.23 o 
  -2  13   2     1076.03     1148.07     75.60 o 
  -1  13   2      117.17       61.26     24.62 o 
   0  13   2       92.42      162.38     32.40 o 
   1  13   2        1.36        1.67     16.84 o 
   2  13   2     1117.01     1069.60     51.05 o 
   3  13   2       56.79       67.30     21.46 o 
   4  13   2      394.65      365.84     34.04 o 
   5  13   2      113.19      121.62     29.96 o 
   6  13   2       13.38       35.77     31.37 o 
   7  13   2      921.48      903.19     83.56 o 
   8  13   2        6.65      -28.09     49.30 o 
   9  13   2      324.99      340.13     73.74 o 
  -8  14   2       24.45       50.81     47.95 o 
  -7  14   2     7408.73     7457.91    307.22 o 
  -6  14   2     5478.21     5898.15    236.00 o 
  -5  14   2     1354.33     1483.47     60.39 o 
  -4  14   2    21378.14    21748.18    724.09 o 
  -3  14   2     1875.56     1847.71     90.21 o 
  -2  14   2     7010.98     6477.75    258.46 o 
  -1  14   2    20200.65    19241.26    834.56 o 
   0  14   2       53.21      164.96     42.34 o 
   1  14   2    22414.16    21418.23    566.62 o 
   2  14   2     8293.03     8153.04    249.98 o 
   3  14   2     7786.96     7736.98    230.22 o 
   4  14   2    16213.79    15258.79    467.06 o 
   5  14   2     2550.02     2500.91    147.59 o 
   6  14   2     6865.41     6900.28    232.00 o 
   7  14   2     6918.36     7409.86    463.98 o 
   8  14   2      100.55       79.98     79.96 o 
  -8  15   2     1024.43      935.94     82.89 o 
  -7  15   2        5.75       24.08     41.29 o 
  -6  15   2     1729.94     1636.72    118.14 o 
  -5  15   2      796.63      881.79     93.04 o 
  -4  15   2       70.76       74.82     57.51 o 
  -3  15   2     2701.67     2450.42    103.85 o 
  -2  15   2      871.24      891.73     78.03 o 
  -1  15   2      803.11      861.71     70.35 o 
   0  15   2     2396.34     2208.66    116.35 o 
   1  15   2      387.43      434.53     31.53 o 
   2  15   2      488.31      546.36     33.87 o 
   3  15   2     2290.99     2292.06    100.38 o 
   4  15   2        4.60       22.42     24.13 o 
   5  15   2     1335.76     1296.72     76.49 o 
   6  15   2     2994.11     2813.65    116.85 o 
   7  15   2        5.29      -17.78     37.95 o 
   8  15   2      909.73      916.28     94.80 o 
  -8  16   2      232.51      245.14     55.57 o 
  -7  16   2     3879.13     4109.90    180.61 o 
  -6  16   2     3519.72     4118.18    187.39 o 
  -5  16   2     1510.59     1705.69    187.05 o 
  -4  16   2     9563.11     9195.07    423.93 o 
  -3  16   2     2250.55     2275.71    141.60 o 
  -2  16   2     7883.95     7095.74    285.80 o 
  -1  16   2    10849.79     9989.93    385.88 o 
   0  16   2      144.71      193.42     40.08 o 
   1  16   2    10443.42    10212.02    364.20 o 
   2  16   2     5960.84     5754.18    173.15 o 
   3  16   2     2603.64     2534.65    101.60 o 
   4  16   2     7290.75     6983.89    214.91 o 
   5  16   2       95.45      104.01     39.01 o 
   6  16   2     3741.76     3708.08    140.20 o 
   7  16   2     4032.14     3511.71    185.91 o 
   8  16   2      119.11       92.65     67.49 o 
  -7  17   2      124.75      139.01     90.23 o 
  -6  17   2     2020.47     2268.15    230.33 o 
  -5  17   2     3615.77     3684.36    197.15 o 
  -4  17   2      240.92      230.33     88.81 o 
  -3  17   2    11623.71    11209.08    472.82 o 
  -2  17   2     2488.87     2238.20    128.94 o 
  -1  17   2     1766.91     1819.89    175.49 o 
   0  17   2     7029.78     6650.10    251.91 o 
   1  17   2     1368.19     1341.30     82.34 o 
   2  17   2     3167.35     3098.77    107.27 o 
   3  17   2     4669.25     4720.43    150.62 o 
   4  17   2       13.77       31.56     30.26 o 
   5  17   2     4753.23     4549.31    172.46 o 
   6  17   2     2795.57     2685.00    112.64 o 
   7  17   2      357.96      341.47     54.65 o 
  -7  18   2      526.80      736.47    142.31 o 
  -6  18   2     1119.09     1305.15    151.95 o 
  -5  18   2       62.36       65.60     72.59 o 
  -4  18   2     1999.54     1929.39    154.12 o 
  -3  18   2     1908.50     1991.24    124.16 o 
  -2  18   2     2061.04     2276.65    137.90 o 
  -1  18   2     2317.69     2110.76    124.98 o 
   0  18   2      105.71      133.31     46.36 o 
   1  18   2     1192.45     1250.66     62.72 o 
   2  18   2     1122.71      998.37     66.24 o 
   3  18   2      767.22      828.45     50.14 o 
   4  18   2     5173.20     4636.49    175.93 o 
   5  18   2      143.06      143.62     34.26 o 
   6  18   2     1460.39     1554.47    112.02 o 
   7  18   2      698.40      634.11     85.82 o 
  -6  19   2     2822.95     2905.03    220.79 o 
  -5  19   2     5628.20     5846.93    310.59 o 
  -4  19   2      206.70      132.40     81.75 o 
  -3  19   2     6957.58     6720.34    324.59 o 
  -2  19   2     4880.26     4925.60    237.02 o 
  -1  19   2     1018.58     1115.22     75.19 o 
   0  19   2    11382.77    10755.30    385.61 o 
   1  19   2     1330.71     1387.63     99.97 o 
   2  19   2     5916.39     6123.34    195.84 o 
   3  19   2     7174.24     7213.36    232.66 o 
   4  19   2       13.34        9.56     30.49 o 
   5  19   2     7116.79     6977.04    234.88 o 
   6  19   2     2543.96     2508.69    123.87 o 
  -6  20   2      195.84      302.14     89.23 o 
  -5  20   2      137.78       87.48     76.78 o 
  -4  20   2        1.31      -28.42     64.09 o 
  -3  20   2       39.17       29.40     81.87 o 
  -2  20   2        9.87       11.00     63.32 o 
  -1  20   2        5.69       86.43     54.08 o 
   0  20   2       26.46       25.14     57.73 o 
   1  20   2        1.52       22.56     55.51 o 
   2  20   2      252.24      281.30     61.46 o 
   3  20   2      261.77      247.61     35.75 o 
   4  20   2       27.71       15.46     32.74 o 
   5  20   2      324.54      266.77     42.94 o 
  -5  21   2     4926.18     5260.39    510.54 o 
  -4  21   2        6.49      -22.01     66.39 o 
  -3  21   2     4920.20     4429.06    304.55 o 
  -2  21   2     3341.10     3446.08    218.59 o 
  -1  21   2      861.11      750.50    104.93 o 
   0  21   2     8086.33     7654.60    349.86 o 
   1  21   2      768.80      936.04    121.83 o 
   2  21   2     4717.26     4720.13    217.00 o 
   3  21   2     4678.16     4329.48    508.34 o 
   4  21   2      269.55      305.17     86.52 o 
   5  21   2     5000.14     4967.23    184.15 o 
  -4  22   2     1034.95     1091.48    144.04 o 
  -3  22   2       30.01       78.72     73.18 o 
  -2  22   2      877.09      963.10    100.94 o 
  -1  22   2      661.94      661.29     85.28 o 
   0  22   2       93.69      162.36     66.51 o 
   1  22   2      672.90      819.85     84.55 o 
   2  22   2     1152.03     1184.65    113.88 o 
   3  22   2       11.74       13.74     66.15 o 
   4  22   2     1240.24     1330.08    139.22 o 
  -2  23   2     2467.16     2606.29    173.04 o 
  -1  23   2      536.51      585.16    132.77 o 
   0  23   2     3314.51     3355.92    237.04 o 
   1  23   2      560.58      618.78     85.47 o 
   2  23   2     1905.02     1932.84    139.08 o 
 -10   1   3       36.21       81.95     80.69 o 
  -9   1   3     7591.92     7177.96    293.57 o 
  -8   1   3     8935.10     7846.86    317.44 o 
  -7   1   3     5444.11     4735.64    197.62 o 
  -6   1   3    25634.03    23721.63    904.59 o 
  -5   1   3     6527.55     6188.73    244.30 o 
  -4   1   3    18301.19    18835.90    515.73 o 
  -3   1   3    35657.15    35313.19    960.36 o 
  -2   1   3      299.81      326.78     17.92 o 
  -1   1   3    44792.97    47255.27   1865.69 o 
   0   1   3    44163.75    45969.25   1804.49 o 
   1   1   3     4214.02     4148.06    141.69 o 
   2   1   3    65040.55    65199.28   1781.76 o 
   3   1   3     2959.57     3151.77     87.38 o 
   4   1   3    11365.72    11762.36    309.09 o 
   5   1   3    20477.33    19974.20    585.29 o 
   6   1   3      110.81      171.57     23.29 o 
   7   1   3    16144.09    13561.46    401.92 o 
   8   1   3     4731.66     3424.65    171.31 o 
   9   1   3     2256.71     1276.23    238.91 o 
  10   1   3     5198.35     2881.34    603.41 o 
 -10   2   3     1165.65     1074.20     74.67 o 
  -9   2   3      304.01      329.32     46.15 o 
  -8   2   3     2638.78     2370.07    143.04 o 
  -7   2   3     1313.56     1102.81     66.86 o 
  -6   2   3      112.26       98.91     26.44 o 
  -5   2   3     5657.14     5499.75    234.72 o 
  -4   2   3     5099.87     5049.94    167.72 o 
  -3   2   3     1613.93     1536.24     48.67 o 
  -2   2   3    15369.04    15453.83    423.37 o 
  -1   2   3      421.98      492.48     28.08 o 
   0   2   3     5241.78     5293.18    309.55 o 
   1   2   3    11046.12    11460.94    371.54 o 
   2   2   3      350.67      369.81     23.01 o 
   3   2   3     4936.14     4964.62    152.15 o 
   4   2   3     4396.90     4432.77    134.86 o 
   5   2   3      470.71      483.58     30.18 o 
   6   2   3     5619.44     5659.60    218.85 o 
   7   2   3      510.89      537.64     41.19 o 
   8   2   3     2498.93     2019.41    167.07 o 
   9   2   3     1015.40      537.40    134.46 o 
  10   2   3       20.73      -50.19     33.46 o 
 -10   3   3       21.82       69.81     42.49 o 
  -9   3   3     5915.57     5500.50    231.33 o 
  -8   3   3     4557.09     4103.74    226.66 o 
  -7   3   3      255.35      301.75     37.85 o 
  -6   3   3    14610.84    13438.79    519.20 o 
  -5   3   3     3888.15     3800.21    132.73 o 
  -4   3   3    13255.66    13564.98    430.44 o 
  -3   3   3    21521.61    20953.81    574.17 o 
  -2   3   3        0.17        5.16      9.31 o 
  -1   3   3    28228.65    28529.10    918.13 o 
   1   3   3    14853.16    15077.97    506.96 o 
   2   3   3    22429.09    22961.83    560.36 o 
   3   3   3     5822.68     5820.24    159.68 o 
   4   3   3     9686.83     9697.69    253.17 o 
   5   3   3    16077.33    15304.73    541.72 o 
   6   3   3      627.65      660.50     50.28 o 
   7   3   3    10497.29     9493.53    286.10 o 
   8   3   3     3418.21     2696.51    103.38 o 
   9   3   3      282.27      120.56     39.81 o 
  10   3   3     3928.84     2757.43    443.11 o 
 -10   4   3     4261.36     4254.11    188.80 o 
  -9   4   3     1387.39     1321.22     81.43 o 
  -8   4   3     3071.82     2852.71    131.75 o 
  -7   4   3    13075.27    12245.91    478.23 o 
  -6   4   3      148.76      108.29     27.95 o 
  -5   4   3    15108.98    14859.07    520.56 o 
  -4   4   3     6285.80     6187.41    205.46 o 
  -3   4   3     4266.86     4247.84    121.60 o 
  -2   4   3    41554.60    41206.70   1307.84 o 
  -1   4   3     4626.47     4834.62    171.76 o 
   1   4   3    23566.88    24267.09    684.68 o 
   2   4   3      870.89      883.53     31.48 o 
   3   4   3    20579.45    20348.61    507.07 o 
   4   4   3     9436.13     9247.20    247.42 o 
   5   4   3     4226.07     4194.95    132.06 o 
   6   4   3    15144.33    14490.40    419.68 o 
   7   4   3     2926.86     2788.81    124.69 o 
   8   4   3     4528.20     3684.93    176.54 o 
   9   4   3     4173.74     3187.14    258.84 o 
  10   4   3       23.20      -73.82     49.21 o 
 -10   5   3        9.21        8.04     39.93 o 
  -9   5   3      951.60      947.12    132.04 o 
  -8   5   3      377.95      401.87     47.68 o 
  -7   5   3       81.70      133.85     32.11 o 
  -6   5   3     4325.06     4091.66    170.09 o 
  -5   5   3     2108.10     1957.25    107.50 o 
  -4   5   3     1902.00     1815.42     70.96 o 
  -3   5   3     4679.83     4657.28    157.85 o 
  -2   5   3      285.72      312.08     21.89 o 
  -1   5   3     9440.68     9235.89    303.13 o 
   0   5   3     1570.80     1664.53     65.91 o 
   1   5   3      616.41      600.56     35.36 o 
   2   5   3     8089.06     8065.40    238.94 o 
   3   5   3     1282.97     1252.75     56.03 o 
   4   5   3     4978.07     4898.05    121.09 o 
   5   5   3     4530.51     4621.15    149.87 o 
   6   5   3      210.66      200.57     26.02 o 
   7   5   3     2118.34     2094.89    108.70 o 
   8   5   3      685.28      631.69     68.69 o 
   9   5   3      869.49      733.07     72.69 o 
  10   5   3     1041.39      814.69     75.67 o 
 -10   6   3     6366.92     6502.50    361.63 o 
  -9   6   3     1842.17     1866.03    100.61 o 
  -8   6   3     6023.22     5537.53    231.33 o 
  -7   6   3    13603.55    12996.68    506.23 o 
  -6   6   3       25.98       25.10     23.10 o 
  -5   6   3    24730.60    23407.66   1072.50 o 
  -4   6   3    13453.84    12822.62    413.91 o 
  -3   6   3     2223.48     2104.73     76.78 o 
  -2   6   3    45239.31    43506.10   1379.47 o 
  -1   6   3     7182.70     7192.80    216.52 o 
   0   6   3    21173.59    20968.54    672.34 o 
   1   6   3    33821.78    34364.55    963.32 o 
   2   6   3       24.86       34.33     14.79 o 
   3   6   3    37087.15    36234.21    879.28 o 
   4   6   3    18255.59    18051.26    460.15 o 
   5   6   3     5822.60     5842.63    178.06 o 
   6   6   3    16990.00    16847.58    577.55 o 
   7   6   3     2287.48     2085.87    117.06 o 
   8   6   3     4595.65     4227.20    197.57 o 
   9   6   3     7256.37     6729.78    525.87 o 
  10   6   3      135.58       -6.51     90.96 o 
 -10   7   3      233.89      360.74     54.45 o 
  -9   7   3      119.02       54.14     44.75 o 
  -8   7   3        2.59        3.95     44.01 o 
  -7   7   3      262.53      170.94     40.34 o 
  -6   7   3        6.09       54.72     25.47 o 
  -5   7   3       16.57       66.26     22.09 o 
  -4   7   3      219.44      231.43     22.87 o 
  -3   7   3      343.51      485.07     27.73 o 
  -2   7   3      129.20      165.86     20.75 o 
  -1   7   3      103.99      100.39     15.63 o 
   0   7   3      109.68      145.50     32.82 o 
   1   7   3      306.56      361.68     19.15 o 
   2   7   3      531.48      611.24     52.94 o 
   3   7   3       59.51       76.28     12.96 o 
   4   7   3      119.92      136.01     21.87 o 
   5   7   3     1130.92     1234.25     63.02 o 
   6   7   3      108.43      103.06     30.57 o 
   7   7   3       10.95      -15.07     35.39 o 
   8   7   3       34.50       59.26     43.05 o 
   9   7   3       14.42        7.96     42.57 o 
 -10   8   3     6605.06     7366.87    834.76 o 
  -9   8   3     1434.00     1376.10    156.98 o 
  -8   8   3     3818.34     3719.69    163.87 o 
  -7   8   3    12294.90    12202.20    476.65 o 
  -6   8   3        1.82       20.80     23.02 o 
  -5   8   3    17855.37    17829.45    573.99 o 
  -4   8   3    18110.14    17418.31    556.79 o 
  -3   8   3     6579.92     6433.24    191.79 o 
  -2   8   3    46583.61    43743.65   1200.41 o 
  -1   8   3    10443.70    10666.06    315.71 o 
   0   8   3    12381.68    12388.21    404.53 o 
   1   8   3    26202.15    26759.56    667.51 o 
   2   8   3     1931.99     1981.46     79.46 o 
   3   8   3    25624.21    25160.78    698.36 o 
   4   8   3    10309.67    10114.91    300.38 o 
   5   8   3     5614.51     5417.83    177.66 o 
   6   8   3    13578.41    13681.35    473.40 o 
   7   8   3     1492.94     1450.18    176.88 o 
   8   8   3     3479.12     3418.63    144.31 o 
   9   8   3     5232.22     4971.31    376.36 o 
  -9   9   3     1772.07     1706.29     95.95 o 
  -8   9   3      201.56      197.45     39.62 o 
  -7   9   3      828.29      845.54     72.39 o 
  -6   9   3     4463.31     4228.72    143.42 o 
  -5   9   3      730.62      812.76     45.95 o 
  -4   9   3     5964.73     5557.95    174.14 o 
  -3   9   3     5355.99     5160.16    163.16 o 
  -2   9   3      421.33      488.09     31.37 o 
  -1   9   3     7156.51     6879.99    217.71 o 
   0   9   3     7528.80     7795.29    256.38 o 
   1   9   3     1309.26     1316.39     55.48 o 
   2   9   3     6186.57     6195.36    198.34 o 
   3   9   3      914.45     1013.96     48.69 o 
   4   9   3     2242.55     2276.14     87.35 o 
   5   9   3     4655.50     4568.43    157.19 o 
   6   9   3      165.94      247.56     37.12 o 
   7   9   3     2835.32     3046.24    157.82 o 
   8   9   3     1030.68     1003.80     98.97 o 
   9   9   3      245.69      308.18     60.99 o 
  -9  10   3     1253.32     1344.71    132.04 o 
  -8  10   3     1480.37     1459.21     80.64 o 
  -7  10   3     6019.88     5917.96    218.39 o 
  -6  10   3      172.76      186.93     27.69 o 
  -5  10   3    10759.58    10018.32    297.61 o 
  -4  10   3     8782.51     7954.19    243.16 o 
  -3  10   3     2799.40     2542.56     91.04 o 
  -2  10   3    16516.32    15187.74    439.21 o 
  -1  10   3     3536.97     3357.88    155.71 o 
   0  10   3     8412.49     8183.63    365.00 o 
   1  10   3    12518.97    12100.26    370.07 o 
   2  10   3      345.55      347.23     30.84 o 
   3  10   3    14427.95    14276.29    401.95 o 
   4  10   3     4507.49     4405.38    144.92 o 
   5  10   3     1632.29     1591.50     68.84 o 
   6  10   3     9352.30     9297.58    367.74 o 
   7  10   3      158.86      199.65     69.45 o 
   8  10   3     2314.01     2312.07    120.63 o 
   9  10   3     2053.65     1947.23    127.59 o 
  -9  11   3     5541.99     5556.55    397.58 o 
  -8  11   3     1766.11     1843.26     87.83 o 
  -7  11   3     1016.22     1018.16     54.48 o 
  -6  11   3    10979.91    10435.59    348.02 o 
  -5  11   3     1375.60     1368.77     83.22 o 
  -4  11   3    11955.32    10466.25    509.42 o 
  -3  11   3    14272.03    12698.26    460.97 o 
  -2  11   3      307.88      268.89     29.34 o 
  -1  11   3    18055.83    16445.39    570.98 o 
   0  11   3     6735.79     6279.98    229.45 o 
   1  11   3     6499.85     6424.23    204.44 o 
   2  11   3    17421.20    17076.69    495.48 o 
   3  11   3     3071.01     3070.63    109.13 o 
   4  11   3     6817.57     6568.85    209.91 o 
   5  11   3    10419.19    10284.27    319.85 o 
   6  11   3      190.53      204.96     40.57 o 
   7  11   3     5336.85     5389.66    373.88 o 
   8  11   3     2359.90     2347.62    203.40 o 
   9  11   3      375.47      372.20    161.38 o 
  -9  12   3      827.77      852.58     67.33 o 
  -8  12   3       70.33       59.76     37.73 o 
  -7  12   3      612.71      762.93     49.90 o 
  -6  12   3      683.35      622.37     56.65 o 
  -5  12   3      487.03      541.90     54.63 o 
  -4  12   3     2171.79     1875.79     73.23 o 
  -3  12   3      851.68      828.21     41.50 o 
  -2  12   3     2048.25     1859.74    219.35 o 
  -1  12   3     1597.02     1673.09     84.62 o 
   0  12   3      673.24      728.54    136.45 o 
   1  12   3     3387.94     3277.01    110.68 o 
   2  12   3      560.50      541.94     34.68 o 
   3  12   3     2037.55     1963.66     85.65 o 
   4  12   3      598.62      652.34     40.73 o 
   5  12   3      498.27      558.73     41.21 o 
   6  12   3     4360.55     4370.78    212.57 o 
   7  12   3       86.97      122.32     39.02 o 
   8  12   3      994.16     1027.65     82.26 o 
  -8  13   3     3833.68     3742.77    176.42 o 
  -7  13   3     1473.72     1313.79     79.61 o 
  -6  13   3    11119.74    10988.05    331.77 o 
  -5  13   3     2204.80     2090.46     81.83 o 
  -4  13   3     4425.17     4038.90    124.46 o 
  -3  13   3    16440.65    14961.92    504.39 o 
  -2  13   3       26.31       30.32     33.74 o 
  -1  13   3    17059.88    15335.01    536.86 o 
   0  13   3     9257.72     9051.63    322.05 o 
   1  13   3     2317.54     2042.67     78.89 o 
   2  13   3    25632.69    25393.32    735.84 o 
   3  13   3     3967.57     3855.46    131.59 o 
   4  13   3    10839.66    10643.67    342.41 o 
   5  13   3    11457.41    11359.21    351.84 o 
   6  13   3       11.88       57.80     34.40 o 
   7  13   3     7391.95     7385.53    377.88 o 
   8  13   3     3315.24     3523.80    331.98 o 
  -8  14   3      357.41      232.85     62.73 o 
  -7  14   3       28.17       75.75     41.60 o 
  -6  14   3       22.01       36.96     26.64 o 
  -5  14   3       90.74       46.92     23.31 o 
  -4  14   3       11.65       31.43     26.43 o 
  -3  14   3       59.30       44.55     47.25 o 
  -2  14   3       19.99        6.98     52.16 o 
  -1  14   3        9.38       25.76     44.85 o 
   0  14   3      221.06      230.38     39.04 o 
   1  14   3      305.82      397.50     30.91 o 
   2  14   3      374.42      366.06     33.68 o 
   3  14   3      169.25      200.50     27.88 o 
   4  14   3      719.27      748.84     50.08 o 
   5  14   3       21.72       24.25     27.14 o 
   6  14   3      210.85      243.43     44.87 o 
   7  14   3      244.82      270.83     48.72 o 
   8  14   3       30.94       13.77     47.41 o 
  -8  15   3     4147.83     3850.27    197.80 o 
  -7  15   3     1162.91     1046.46     96.37 o 
  -6  15   3    10437.12    10544.72    498.55 o 
  -5  15   3     1999.17     1889.10     95.82 o 
  -4  15   3     4941.68     4705.15    192.45 o 
  -3  15   3    13530.55    12590.85    450.11 o 
  -2  15   3       57.80       47.64     47.83 o 
  -1  15   3    13229.35    11862.82    458.84 o 
   0  15   3     9942.70     9207.46    337.44 o 
   1  15   3     2509.42     2424.97    100.38 o 
   2  15   3    15982.23    15407.33    475.61 o 
   3  15   3      837.76      919.02     52.32 o 
   4  15   3     6187.59     6024.35    208.32 o 
   5  15   3     4579.21     4560.98    168.46 o 
   6  15   3        6.82       -0.80     34.65 o 
   7  15   3     5100.80     5308.00    207.60 o 
  -7  16   3     1134.15     1082.65    131.94 o 
  -6  16   3      228.23      226.51     66.16 o 
  -5  16   3     2813.84     2651.16    176.33 o 
  -4  16   3     2863.90     2718.60    117.53 o 
  -3  16   3     2561.23     2371.61    126.41 o 
  -2  16   3     4091.22     3771.32    178.94 o 
  -1  16   3       24.15       47.86     47.82 o 
   0  16   3     3496.86     3085.49    159.93 o 
   1  16   3     3378.24     3276.49    142.77 o 
   2  16   3        4.85       20.55     23.30 o 
   3  16   3     3452.46     3242.77    155.85 o 
   4  16   3     1202.23     1183.86     80.68 o 
   5  16   3       73.51       33.04     32.26 o 
   6  16   3     2215.37     2306.45    267.70 o 
   7  16   3      267.02      290.03     51.97 o 
  -7  17   3       69.12       71.67     78.64 o 
  -6  17   3     3928.59     4129.81    246.61 o 
  -5  17   3     1706.82     1767.27    250.87 o 
  -4  17   3     1755.71     1765.17    111.95 o 
  -3  17   3     4180.27     3386.79    493.26 o 
  -2  17   3      954.48     1141.95     90.22 o 
  -1  17   3     5691.68     5059.27    627.90 o 
   0  17   3     3010.86     2492.80    168.69 o 
   1  17   3     1359.57     1454.30     88.40 o 
   2  17   3     6336.08     6065.48    203.22 o 
   3  17   3     1317.21     1347.79     65.26 o 
   4  17   3     1212.08     1317.07     66.45 o 
   5  17   3     3639.11     3421.56    134.66 o 
   6  17   3      287.22      298.01     46.86 o 
  -6  18   3      102.78       90.90     70.38 o 
  -5  18   3     4494.30     4490.87    289.75 o 
  -4  18   3     2737.97     2984.79    314.69 o 
  -3  18   3     1012.32      977.09    105.72 o 
  -2  18   3     8348.80     7717.51    373.45 o 
  -1  18   3      663.01      708.21     97.23 o 
   0  18   3     4769.21     4295.86    170.52 o 
   1  18   3     7603.68     7171.94    304.19 o 
   2  18   3       30.26       41.76     29.29 o 
   3  18   3     6004.35     5754.02    204.09 o 
   4  18   3     3353.25     3304.92    123.48 o 
   5  18   3      350.62      403.54     46.36 o 
   6  18   3     4653.15     4556.91    253.42 o 
  -5  19   3      561.85      630.22     87.29 o 
  -4  19   3        5.30       14.08     68.44 o 
  -3  19   3      641.71      661.31    109.26 o 
  -2  19   3        3.28       -6.81     65.52 o 
  -1  19   3     1485.05     1438.71    101.86 o 
   0  19   3      149.91      236.73     68.19 o 
   1  19   3      315.10      292.45     76.90 o 
   2  19   3      396.40      424.56     43.20 o 
   3  19   3       64.96       61.44     31.78 o 
   4  19   3     1028.25      941.71     61.01 o 
   5  19   3      224.39      171.99     43.04 o 
  -5  20   3     5274.29     5017.73    289.63 o 
  -4  20   3     2299.27     2696.62    268.47 o 
  -3  20   3     1043.21      997.63    149.12 o 
  -2  20   3     6071.25     5411.22    297.87 o 
  -1  20   3     1444.75     1227.84    134.30 o 
   0  20   3     5615.65     5087.24    224.27 o 
   1  20   3     7870.80     7460.48    289.70 o 
   2  20   3      152.11      150.47     34.43 o 
   3  20   3     5425.19     5491.93    177.51 o 
   4  20   3     2782.45     2738.71    113.93 o 
  -4  21   3      407.25      452.98     78.28 o 
  -3  21   3      128.25      191.32     97.83 o 
  -2  21   3       40.84      101.68     67.41 o 
  -1  21   3      331.91      330.71     93.29 o 
   0  21   3      281.09      259.58     81.16 o 
   1  21   3       16.68       27.13     64.82 o 
   2  21   3       12.70      109.51     55.88 o 
   3  21   3       70.53       57.72     34.12 o 
  -2  22   3     4238.46     4081.11    223.90 o 
  -1  22   3      589.51      786.46     90.66 o 
   0  22   3     2412.71     2521.40    161.31 o 
   1  22   3     4787.64     4487.56    214.44 o 
   2  22   3       40.80      -32.92     58.71 o 
 -10   0   4     3965.11     3576.71    236.20 o 
  -9   0   4      580.72      554.55     83.62 o 
  -8   0   4     9718.59     8776.00    498.80 o 
  -7   0   4      438.20      413.71     63.08 o 
  -6   0   4     7023.58     6625.28    374.10 o 
  -5   0   4    22916.48    21149.24   1139.91 o 
  -4   0   4      340.61      349.16     41.08 o 
  -3   0   4    21988.54    21439.60    832.31 o 
  -2   0   4    14387.24    14663.46    573.89 o 
  -1   0   4     1026.45     1220.60    111.50 o 
   0   0   4    23840.49    23637.39   1323.29 o 
   1   0   4    12682.01    12597.71    771.68 o 
   2   0   4    12918.31    12757.84    504.63 o 
   3   0   4    18116.02    18711.74    737.02 o 
   4   0   4       31.78       44.99     22.31 o 
   5   0   4    14670.81    13961.31    599.52 o 
   6   0   4     7132.60     6835.52    410.78 o 
   7   0   4     2340.10     2201.99    119.07 o 
   8   0   4     7666.33     6820.39    300.57 o 
   9   0   4      231.94      101.42     53.55 o 
 -10   1   4      168.28      115.67     43.53 o 
  -9   1   4      143.71       98.29     42.53 o 
  -8   1   4        2.84       49.54     35.78 o 
  -7   1   4     1379.52     1186.74     77.02 o 
  -6   1   4       79.86      133.77     28.40 o 
  -5   1   4       14.72       94.97     23.79 o 
  -4   1   4      823.48      773.92     44.08 o 
  -3   1   4      942.19     1032.88     42.56 o 
  -2   1   4     3171.43     3185.79     97.20 o 
  -1   1   4     3102.40     3294.26    172.05 o 
   0   1   4       25.01        2.53     28.18 o 
   1   1   4     1676.96     1748.67    106.32 o 
   2   1   4     2068.53     2008.05    257.87 o 
   3   1   4      259.06      321.86     27.93 o 
   4   1   4     2002.80     2088.51     71.30 o 
   5   1   4      213.65      308.11     42.77 o 
   6   1   4      223.95      259.70     27.25 o 
   7   1   4      658.45      729.48     94.12 o 
   8   1   4        1.87       15.19     36.42 o 
   9   1   4      799.41      632.60     77.29 o 
 -10   2   4     3054.70     2986.04    144.19 o 
  -9   2   4      540.55      515.69     56.53 o 
  -8   2   4     8130.20     7086.21    288.91 o 
  -7   2   4     2613.87     2309.31    110.48 o 
  -6   2   4     5912.03     5446.07    220.95 o 
  -5   2   4    16059.66    14990.05    575.22 o 
  -4   2   4      132.40      152.29     22.29 o 
  -3   2   4    22887.44    22450.56    614.79 o 
  -2   2   4    15704.54    15786.43    439.43 o 
  -1   2   4     3621.83     3788.46    142.66 o 
   0   2   4    19252.09    18310.43   2288.63 o 
   1   2   4     1102.66      914.46     67.57 o 
   2   2   4    22671.18    22439.54    724.59 o 
   3   2   4    18390.75    18522.57    528.28 o 
   4   2   4       12.12       64.24     15.69 o 
   5   2   4    13563.05    13482.10    390.01 o 
   6   2   4     3966.23     3845.73    132.46 o 
   7   2   4     1912.48     1858.14     77.65 o 
   8   2   4     5252.68     4422.83    227.31 o 
   9   2   4       31.98      -46.66     53.66 o 
  -9   3   4     2293.31     2127.89    113.06 o 
  -8   3   4        2.98       93.89     41.08 o 
  -7   3   4     6706.59     6147.45    250.51 o 
  -6   3   4     2768.41     2487.41    112.02 o 
  -5   3   4      633.50      710.94     45.12 o 
  -4   3   4    10710.20    10039.54    324.24 o 
  -3   3   4     3888.08     3881.58    131.12 o 
  -2   3   4    13800.99    13768.63    447.71 o 
  -1   3   4    10569.53    10540.27    342.82 o 
   1   3   4    11731.86    11844.00    493.79 o 
   2   3   4     7929.35     7824.27    222.53 o 
   3   3   4     1182.16     1337.54     46.18 o 
   4   3   4    10558.41    10465.71    309.04 o 
   5   3   4      212.81      296.97     42.14 o 
   6   3   4     4089.58     3717.11    378.19 o 
   7   3   4     3554.46     3288.35    154.80 o 
   8   3   4       64.99       49.88     38.05 o 
   9   3   4     2541.08     2088.55    231.90 o 
  -9   4   4       21.91       25.61     56.48 o 
  -8   4   4     2134.70     1905.07    100.01 o 
  -7   4   4      922.96      809.01     56.80 o 
  -6   4   4     2182.19     2082.59    193.65 o 
  -5   4   4     6158.85     5736.15    229.25 o 
  -4   4   4       45.65       27.91     17.00 o 
  -3   4   4     5015.27     4756.22    158.61 o 
  -2   4   4     5275.00     5365.37    190.25 o 
  -1   4   4     1314.56     1330.60     66.39 o 
   1   4   4      134.45      173.40     35.49 o 
   2   4   4     5239.48     4931.39    158.93 o 
   3   4   4     8258.75     8095.14    205.67 o 
   4   4   4        8.24       56.81     17.36 o 
   5   4   4     6157.39     5934.83    189.35 o 
   6   4   4     2796.94     2775.68    119.09 o 
   7   4   4      851.42      935.01     63.69 o 
   8   4   4     2691.06     2452.95    129.49 o 
   9   4   4      180.30       84.52     63.41 o 
  -9   5   4     5201.57     4752.65    206.44 o 
  -8   5   4      111.06       45.64     37.30 o 
  -7   5   4     6822.10     6234.23    253.62 o 
  -6   5   4     7036.95     6517.60    262.43 o 
  -5   5   4     1699.10     1630.46     78.28 o 
  -4   5   4    16825.34    15567.47    492.91 o 
  -3   5   4     1119.40     1228.36     51.06 o 
  -2   5   4     7495.41     7260.49    244.80 o 
  -1   5   4    22886.77    23266.60    755.18 o 
   0   5   4      122.02      169.59     48.55 o 
   1   5   4    22892.40    23422.63    765.60 o 
   2   5   4    10274.38    10110.91    305.34 o 
   3   5   4     3157.82     3164.26     92.71 o 
   4   5   4    17638.53    17605.83    506.30 o 
   5   5   4     2261.71     2278.30     93.77 o 
   6   5   4     7645.64     7349.24    281.65 o 
   7   5   4     6682.17     6448.92    259.08 o 
   8   5   4        1.95      -19.68     39.90 o 
   9   5   4     4109.28     3715.39    220.45 o 
  -9   6   4       13.30       43.65     39.93 o 
  -8   6   4      101.17       99.03     37.35 o 
  -7   6   4      197.45      252.95     70.42 o 
  -6   6   4      441.24      385.24     38.64 o 
  -5   6   4     1048.68     1088.09    100.49 o 
  -4   6   4        4.21       30.92     19.36 o 
  -3   6   4      644.95      720.69     38.81 o 
  -2   6   4      595.97      575.99     43.40 o 
  -1   6   4      116.76      163.46     20.89 o 
   0   6   4     1133.19     1181.18     59.71 o 
   1   6   4       24.09       90.64     33.54 o 
   2   6   4      760.17      693.52     41.52 o 
   3   6   4      535.36      553.25     49.39 o 
   4   6   4      161.07      175.15     25.54 o 
   5   6   4      340.55      264.17     37.22 o 
   6   6   4       45.93       83.79     32.86 o 
   7   6   4       93.23       96.00     40.53 o 
   8   6   4      116.96       97.50     44.79 o 
   9   6   4      113.23       54.64     49.47 o 
  -9   7   4     5316.92     5086.97    219.40 o 
  -8   7   4        4.74       79.38     67.49 o 
  -7   7   4    11516.26    10826.55    425.82 o 
  -6   7   4     9690.75     9053.08    357.35 o 
  -5   7   4     2074.70     2039.62     83.86 o 
  -4   7   4    16431.46    15876.60    507.88 o 
  -3   7   4     3202.34     3083.93    112.13 o 
  -2   7   4    10392.74    10328.03    420.87 o 
  -1   7   4    23671.79    23507.70    676.24 o 
   0   7   4       90.28      111.58     18.60 o 
   1   7   4    22209.44    22742.34    774.36 o 
   2   7   4    13447.66    13523.11    393.54 o 
   3   7   4     2909.28     2789.48    102.59 o 
   4   7   4    16713.70    16218.09    463.25 o 
   5   7   4      600.98      616.93     50.66 o 
   6   7   4     6770.22     6623.89    252.12 o 
   7   7   4     6257.53     6191.48    246.46 o 
   8   7   4      124.43      132.87     59.67 o 
   9   7   4     6090.63     5594.11    374.10 o 
  -9   8   4      498.81      532.56     58.60 o 
  -8   8   4      977.01      964.44     68.37 o 
  -7   8   4       10.38       66.31     33.70 o 
  -6   8   4      551.69      519.96     44.03 o 
  -5   8   4      850.17      781.32     50.63 o 
  -4   8   4      311.36      360.03     51.73 o 
  -3   8   4     2747.69     2713.86     98.13 o 
  -2   8   4      687.20      712.40     46.91 o 
  -1   8   4      766.33      820.67     48.02 o 
   0   8   4     2764.32     2834.74    127.48 o 
   1   8   4      615.02      687.83     59.81 o 
   2   8   4      696.50      727.89     40.64 o 
   3   8   4      788.96      802.24     42.02 o 
   4   8   4        2.39       31.77     24.60 o 
   5   8   4     2018.06     2177.15     97.09 o 
   6   8   4     1009.35     1111.41    116.04 o 
   7   8   4       54.50       59.61     40.23 o 
   8   8   4      900.28      884.72     88.16 o 
  -9   9   4     4698.96     4472.75    248.01 o 
  -8   9   4      112.17      148.08     40.97 o 
  -7   9   4     4905.62     5220.77    217.24 o 
  -6   9   4     8401.08     7832.91    311.67 o 
  -5   9   4     1094.19     1015.88     50.81 o 
  -4   9   4    11797.72    11243.66    334.47 o 
  -3   9   4     3221.98     3096.08    112.18 o 
  -2   9   4     6181.35     5928.88    288.50 o 
  -1   9   4    13908.21    13513.94    402.57 o 
   0   9   4      272.88      287.21     47.99 o 
   1   9   4    18558.92    18357.92    611.05 o 
   2   9   4     5655.79     5391.14    175.18 o 
   3   9   4     1737.47     1689.90     68.40 o 
   4   9   4     9251.29     9305.16    286.08 o 
   5   9   4      350.56      366.01     40.50 o 
   6   9   4     3877.29     3620.10    170.03 o 
   7   9   4     3680.29     3801.03    283.24 o 
   8   9   4      262.67      258.96     54.00 o 
  -8  10   4     2772.78     2645.03    119.00 o 
  -7  10   4      529.79      540.74     47.55 o 
  -6  10   4     3788.27     3496.03    139.64 o 
  -5  10   4     6681.28     6261.60    198.38 o 
  -4  10   4      151.27      142.77     24.98 o 
  -3  10   4     8925.71     8190.89    239.30 o 
  -2  10   4     3919.21     3706.91    193.73 o 
  -1  10   4     2037.31     1834.78    110.88 o 
   0  10   4    14505.21    14298.45    596.13 o 
   1  10   4     1546.25     1578.14    107.79 o 
   2  10   4     5339.67     5003.22    174.28 o 
   3  10   4     4812.88     4569.98    159.33 o 
   4  10   4       10.70       41.22     25.89 o 
   5  10   4     4475.99     4230.57    196.30 o 
   6  10   4     2370.91     2531.62    152.62 o 
   7  10   4      652.79      608.60     78.55 o 
   8  10   4     3543.61     3588.05    269.12 o 
  -8  11   4      253.99      230.73     42.84 o 
  -7  11   4     1469.66     1584.89     78.51 o 
  -6  11   4     2365.67     2329.89    129.97 o 
  -5  11   4       11.09       42.35     23.88 o 
  -4  11   4     3414.93     3359.17    118.58 o 
  -3  11   4      650.06      672.31     41.29 o 
  -2  11   4     2335.35     2247.05    118.75 o 
  -1  11   4     3482.91     3282.46    147.68 o 
   0  11   4       38.26       63.32     37.42 o 
   1  11   4     5879.37     5461.03    249.66 o 
   2  11   4     3171.93     2925.01    189.94 o 
   3  11   4     1070.56     1059.33     52.72 o 
   4  11   4     2434.14     2351.74    102.20 o 
   5  11   4      149.37      190.57     35.32 o 
   6  11   4     2632.14     2555.48    130.65 o 
   7  11   4     2249.19     2373.77    120.05 o 
   8  11   4      243.13      253.61     59.86 o 
  -8  12   4     5464.89     5172.12    204.01 o 
  -7  12   4     1207.18     1192.75     69.41 o 
  -6  12   4     3506.24     3164.52    115.28 o 
  -5  12   4     7004.13     6354.82    201.05 o 
  -4  12   4      522.80      557.00     43.52 o 
  -3  12   4    12948.10    12011.15    417.98 o 
  -2  12   4     6452.85     6026.67    327.48 o 
  -1  12   4     1466.17     1430.82    137.47 o 
   0  12   4    17081.27    16552.55    660.80 o 
   1  12   4     1594.63     1587.85     81.30 o 
   2  12   4     7692.23     7543.53    259.80 o 
   3  12   4     9638.90     9479.42    300.67 o 
   4  12   4      164.62      166.45     30.62 o 
   5  12   4     8976.69     9029.97    353.12 o 
   6  12   4     4934.19     4696.01    195.28 o 
   7  12   4     1563.04     1764.31    249.45 o 
  -7  13   4       34.75       83.29     35.87 o 
  -6  13   4      294.12      377.96     36.32 o 
  -5  13   4      856.73      858.43     54.95 o 
  -4  13   4       13.28       44.94     27.17 o 
  -3  13   4      559.52      576.46     45.19 o 
  -2  13   4      686.84      713.09     66.95 o 
  -1  13   4       14.11       64.93     52.32 o 
   0  13   4       39.93       13.42     31.38 o 
   1  13   4       45.12       65.18     38.38 o 
   2  13   4      111.49      115.33     26.92 o 
   3  13   4       84.97       90.63     27.02 o 
   4  13   4      146.34      135.49     31.17 o 
   5  13   4       51.74       77.56     34.55 o 
   6  13   4       40.26       73.80     39.70 o 
   7  13   4        0.17        8.82     40.67 o 
  -7  14   4     1242.27     1212.69     86.54 o 
  -6  14   4     3586.25     3530.38    153.94 o 
  -5  14   4     7662.42     7200.02    276.04 o 
  -4  14   4      166.20      177.16     31.28 o 
  -3  14   4     9322.25     8738.86    308.77 o 
  -2  14   4     5028.14     4653.82    273.84 o 
  -1  14   4     1861.31     1998.43    241.33 o 
   0  14   4    13268.71    12466.46    508.81 o 
   1  14   4     2534.83     2298.95    113.41 o 
   2  14   4     6544.95     6164.06    186.89 o 
   3  14   4     9368.21     9073.76    283.51 o 
   4  14   4      326.75      368.83     39.39 o 
   5  14   4     7382.49     7252.76    280.40 o 
   6  14   4     2704.53     2965.45    131.62 o 
   7  14   4      934.66     1135.30    108.63 o 
  -7  15   4     1019.68      847.00     78.16 o 
  -6  15   4      119.78      106.94     37.44 o 
  -5  15   4      848.26      818.76     58.26 o 
  -4  15   4      595.92      628.47     47.02 o 
  -3  15   4      258.36      286.61     36.50 o 
  -2  15   4     1969.81     1723.01    127.73 o 
  -1  15   4      730.42      761.37     73.00 o 
   0  15   4        6.24       22.30     40.90 o 
   1  15   4     1190.83     1065.94    114.31 o 
   2  15   4      635.20      624.93     42.03 o 
   3  15   4      380.25      465.07     41.50 o 
   4  15   4     2304.12     2236.24     94.99 o 
   5  15   4      441.97      465.55     55.35 o 
   6  15   4       11.84       41.60     54.41 o 
  -6  16   4     1427.98     1500.49     88.79 o 
  -5  16   4     4009.11     3948.63    167.79 o 
  -4  16   4       42.51       94.96     32.97 o 
  -3  16   4     6433.84     5663.73    397.81 o 
  -2  16   4     6559.76     5885.68    341.41 o 
  -1  16   4      865.60      898.65    148.91 o 
   0  16   4     5933.01     5750.41    281.55 o 
   1  16   4     1111.88     1264.97    175.75 o 
   2  16   4     2339.64     2209.34     90.26 o 
   3  16   4     4000.10     3984.37    160.55 o 
   4  16   4      400.41      380.73     43.83 o 
   5  16   4     4124.29     3702.71    174.09 o 
   6  16   4      945.06      985.81     79.94 o 
  -6  17   4      613.36      782.24     99.03 o 
  -5  17   4     1100.83     1044.87     91.80 o 
  -4  17   4     5279.74     5088.13    198.14 o 
  -3  17   4      905.73      963.00    106.99 o 
  -2  17   4     5058.85     4040.75    521.54 o 
  -1  17   4     4214.26     4043.30    193.47 o 
   0  17   4       64.55       49.50     52.82 o 
   1  17   4     3479.12     3517.26    155.10 o 
   2  17   4     2153.75     2220.45    115.82 o 
   3  17   4      830.09      926.97     59.40 o 
   4  17   4     4008.48     3889.95    166.22 o 
   5  17   4      388.10      450.92     49.64 o 
  -5  18   4     1299.43     1411.99    113.46 o 
  -4  18   4      174.58      184.09     79.35 o 
  -3  18   4      909.66      924.28     61.49 o 
  -2  18   4     1824.89     1819.75    217.13 o 
  -1  18   4      230.34      187.43     64.82 o 
   0  18   4     1690.46     1516.55    241.33 o 
   1  18   4       55.25       88.67     58.28 o 
   2  18   4      497.05      515.71     75.78 o 
   3  18   4      883.21      997.58     59.05 o 
   4  18   4        6.18       26.41     33.09 o 
   5  18   4     2151.67     2254.61    198.20 o 
  -4  19   4     6130.43     5681.30    316.36 o 
  -3  19   4      425.27      471.18     97.20 o 
  -2  19   4     2600.16     2148.40    201.59 o 
  -1  19   4     5317.22     4570.76    248.16 o 
   0  19   4        4.21       22.54     74.95 o 
   1  19   4     5966.06     5630.12    291.38 o 
   2  19   4     2427.73     2344.15    129.90 o 
   3  19   4      985.47      932.92     66.71 o 
   4  19   4     4922.71     4979.91    310.43 o 
  -3  20   4        0.07       35.06     82.84 o 
  -2  20   4      112.78       58.64     75.01 o 
  -1  20   4        1.83       50.20     74.25 o 
   0  20   4        6.52       26.85     57.25 o 
   1  20   4        8.32       43.29     60.80 o 
   2  20   4       27.50       26.54     68.69 o 
   3  20   4       28.27       -1.65     33.88 o 
  -1  21   4     4151.77     3836.58    241.24 o 
   0  21   4        1.34      -21.54     81.38 o 
   1  21   4     4568.18     4231.02    242.10 o 
  -9   1   5      681.72      706.23     65.33 o 
  -8   1   5     2955.31     2688.11    130.16 o 
  -7   1   5    10637.23     9203.44    365.67 o 
  -6   1   5       45.64       55.65     30.03 o 
  -5   1   5    10053.30     9833.17    383.31 o 
  -4   1   5     6384.46     6315.18    250.01 o 
  -3   1   5     5739.74     5869.27    231.85 o 
  -2   1   5    21360.48    22851.80    632.08 o 
  -1   1   5     2363.43     2365.18    134.46 o 
   0   1   5    10573.99    11004.61    449.69 o 
   1   1   5    18666.29    17569.27    707.99 o 
   2   1   5      170.17      180.68     50.76 o 
   3   1   5    19484.35    19143.50    640.95 o 
   4   1   5     3150.25     3182.09    149.28 o 
   5   1   5     4442.91     4456.89    147.18 o 
   6   1   5     9967.81    10026.64    305.23 o 
   7   1   5      795.40      816.86     52.55 o 
   8   1   5     4574.94     4142.26    167.89 o 
  -9   2   5      927.22      733.68     65.35 o 
  -8   2   5      365.11      341.08     49.27 o 
  -7   2   5      828.80      770.62     57.03 o 
  -6   2   5     3053.84     2785.22    124.97 o 
  -5   2   5      397.18      395.64     36.73 o 
  -4   2   5     1897.78     1917.10     87.14 o 
  -3   2   5     3840.23     3846.77    173.85 o 
  -2   2   5       52.93      106.84     18.81 o 
  -1   2   5     6119.77     6405.16    216.73 o 
   0   2   5     1564.71     1512.76    164.31 o 
   1   2   5      509.72      507.59     60.06 o 
   2   2   5     3660.93     3321.76    184.28 o 
   3   2   5      470.11      556.38     41.76 o 
   4   2   5     2522.90     2588.04     88.35 o 
   5   2   5     2271.15     2237.73     84.38 o 
   6   2   5        6.97       56.27     25.34 o 
   7   2   5     1261.44     1372.34     90.08 o 
   8   2   5      828.72      758.94     68.51 o 
  -9   3   5      714.33      604.35     68.22 o 
  -8   3   5     2004.30     1752.74    121.03 o 
  -7   3   5     3059.26     2741.79    126.55 o 
  -6   3   5      364.12      385.32     41.46 o 
  -5   3   5     5966.24     5622.56    226.14 o 
  -4   3   5     3500.41     3442.40    143.67 o 
  -3   3   5     4779.30     4847.10    166.59 o 
  -2   3   5    14108.53    14811.34    470.90 o 
  -1   3   5     1729.81     1876.03    112.12 o 
   1   3   5    14661.37    14160.73    579.89 o 
   2   3   5      631.47      684.56     65.60 o 
   3   3   5     7325.17     7566.43    255.29 o 
   4   3   5     2830.48     2538.69     94.98 o 
   5   3   5     2732.63     2435.15    131.45 o 
   6   3   5     9981.92     9893.84    356.32 o 
   7   3   5      344.41      338.33     55.88 o 
   8   3   5     2339.17     2359.25    120.95 o 
  -8   4   5     1867.22     1666.06     94.25 o 
  -7   4   5      497.68      363.12     44.46 o 
  -6   4   5     6945.41     6402.17    258.82 o 
  -5   4   5      549.01      526.61     41.46 o 
  -4   4   5     8497.89     8339.73    325.74 o 
  -3   4   5    11102.22    11026.78    359.32 o 
  -2   4   5       14.99       37.02     23.18 o 
  -1   4   5    13382.53    14235.80    476.38 o 
   1   4   5     3608.16     3867.08    196.44 o 
   2   4   5    18760.67    18986.22    640.96 o 
   3   4   5      619.09      667.52     79.53 o 
   4   4   5     6988.98     7110.91    274.70 o 
   5   4   5     7092.18     7103.24    230.04 o 
   6   4   5       60.67       93.08     38.31 o 
   7   4   5     4635.51     4584.62    210.23 o 
   8   4   5     2392.44     2482.77    143.96 o 
  -8   5   5      713.57      618.37     59.02 o 
  -7   5   5     1194.95     1077.95     68.37 o 
  -6   5   5       29.75       62.25     32.57 o 
  -5   5   5      978.47     1049.80     79.22 o 
  -4   5   5      740.37      762.35     47.72 o 
  -3   5   5      767.50      817.18     54.99 o 
  -2   5   5     4305.30     4445.90    190.91 o 
  -1   5   5      436.55      454.28     34.07 o 
   0   5   5     3823.08     4188.63    179.00 o 
   1   5   5     2593.92     2584.72    138.18 o 
   2   5   5       37.31       33.53     42.62 o 
   3   5   5     1255.38     1336.63     65.65 o 
   4   5   5      992.71     1067.68     81.00 o 
   5   5   5      667.40      620.92     56.54 o 
   6   5   5     2501.86     2601.67    117.41 o 
   7   5   5       18.83       85.62     57.87 o 
   8   5   5     1075.21      889.56    120.21 o 
  -8   6   5     3009.30     2588.86    127.00 o 
  -7   6   5     1811.57     1676.28    137.17 o 
  -6   6   5    10879.31    10021.99    395.22 o 
  -5   6   5     1213.70     1133.83     65.72 o 
  -4   6   5     7869.02     8102.60    317.95 o 
  -3   6   5    11052.32    10826.83    352.52 o 
  -2   6   5       95.69      109.49     27.13 o 
  -1   6   5    17066.86    18550.69    735.15 o 
   0   6   5     7957.59     8313.90    263.81 o 
   1   6   5     5408.03     5377.64    235.80 o 
   2   6   5    17610.62    18312.68    602.88 o 
   3   6   5     2237.13     2227.61     89.91 o 
   4   6   5     9557.88     9647.02    345.85 o 
   5   6   5    10839.68    10871.67    393.48 o 
   6   6   5       83.90      112.74     35.73 o 
   7   6   5     6351.40     6319.72    255.98 o 
   8   6   5     2010.70     2136.46    117.04 o 
  -8   7   5       27.90       73.03     41.93 o 
  -7   7   5        7.92       -0.31     34.19 o 
  -6   7   5      167.98      212.16     46.95 o 
  -5   7   5       93.28      152.87     56.48 o 
  -4   7   5      262.36      238.79     30.17 o 
  -3   7   5      171.87      254.61     27.16 o 
  -2   7   5      353.48      363.70     46.21 o 
  -1   7   5       36.08       88.27     24.87 o 
   0   7   5      155.55      197.85     34.03 o 
   1   7   5       72.05       93.04     41.37 o 
   2   7   5        0.82       47.87     47.40 o 
   3   7   5      636.98      693.53     47.64 o 
   4   7   5      231.15      321.40     49.13 o 
   5   7   5      479.09      523.95     54.12 o 
   6   7   5       15.29       -4.59     37.64 o 
   7   7   5       32.86       26.89     43.65 o 
   8   7   5        0.20      -45.89     45.19 o 
  -8   8   5     2452.85     2309.75    131.30 o 
  -7   8   5     1367.40     1249.62    107.83 o 
  -6   8   5     9016.57     8551.60    340.72 o 
  -5   8   5     1120.24      993.70     60.36 o 
  -4   8   5     6112.02     5911.77    202.17 o 
  -3   8   5    13707.87    13752.92    448.52 o 
  -2   8   5      118.97      135.86     49.31 o 
  -1   8   5    14369.21    15105.03    528.61 o 
   0   8   5     6366.78     6403.42    289.50 o 
   1   8   5     2985.42     3046.04    142.19 o 
   2   8   5    10843.31    11580.33    400.94 o 
   3   8   5      927.53      927.45     67.97 o 
   4   8   5     7861.22     7753.48    293.26 o 
   5   8   5     8641.72     8083.44    305.27 o 
   6   8   5      386.82      426.62     70.61 o 
   7   8   5     5322.41     5205.52    227.32 o 
  -8   9   5     1573.93     1473.79     97.56 o 
  -7   9   5      792.23      741.50     57.84 o 
  -6   9   5       94.42      120.43     34.88 o 
  -5   9   5     3162.49     3109.67    137.31 o 
  -4   9   5     1798.19     1799.25     70.40 o 
  -3   9   5      812.56      839.95     43.50 o 
  -2   9   5     4143.38     4307.86    232.30 o 
  -1   9   5      465.32      482.72     67.64 o 
   0   9   5     1948.57     2024.81    125.00 o 
   1   9   5     3182.75     3318.65    165.27 o 
   2   9   5      184.92      260.14     62.52 o 
   3   9   5     2535.21     2615.07    100.02 o 
   4   9   5     1797.60     1751.96    101.60 o 
   5   9   5      115.65      191.42     39.59 o 
   6   9   5     2200.77     2345.98    142.43 o 
   7   9   5      277.94      362.13     58.91 o 
  -7  10   5      238.09      246.41     41.67 o 
  -6  10   5     3864.37     3930.01    167.99 o 
  -5  10   5     1093.79     1013.88     60.58 o 
  -4  10   5     3373.95     3266.10    114.88 o 
  -3  10   5     7283.49     7084.97    250.27 o 
  -2  10   5        3.11       33.51     46.95 o 
  -1  10   5     6145.52     6315.06    348.10 o 
   0  10   5     3426.46     3623.25    153.35 o 
   1  10   5     3455.24     3484.20    153.42 o 
   2  10   5     9013.56     8971.76    343.90 o 
   3  10   5      343.04      363.39     35.84 o 
   4  10   5     3928.90     3898.87    158.46 o 
   5  10   5     3301.51     3029.81    283.97 o 
   6  10   5       56.42      100.16     42.68 o 
   7  10   5     4334.62     4569.21    194.45 o 
  -7  11   5     2493.92     2480.58    107.10 o 
  -6  11   5       40.05       37.38     33.38 o 
  -5  11   5     7630.36     7000.03    298.07 o 
  -4  11   5     4804.38     4516.59    165.66 o 
  -3  11   5     1572.63     1555.74     81.80 o 
  -2  11   5     8744.98     8188.54    429.67 o 
  -1  11   5      832.96      942.61     87.93 o 
   0  11   5     8217.63     8052.06    363.66 o 
   1  11   5     9347.26     9385.53    364.65 o 
   2  11   5      536.51      572.27     69.05 o 
   3  11   5     7166.00     7474.11    255.52 o 
   4  11   5     4440.70     4394.45    190.37 o 
   5  11   5      705.62      759.19     57.69 o 
   6  11   5     5456.73     5499.48    235.42 o 
   7  11   5      194.71      303.33     55.52 o 
  -7  12   5        5.73      -14.36     42.90 o 
  -6  12   5      468.08      470.77     58.87 o 
  -5  12   5      277.78      376.92     51.27 o 
  -4  12   5      327.02      355.14     42.98 o 
  -3  12   5     1178.60     1267.08     68.57 o 
  -2  12   5       18.73      101.86     54.28 o 
  -1  12   5      756.11      639.38     99.84 o 
   0  12   5      390.38      506.99     74.09 o 
   1  12   5      376.22      417.60     64.76 o 
   2  12   5     1442.72     1256.32    107.49 o 
   3  12   5        4.69       27.55     29.36 o 
   4  12   5      998.53      944.87     66.14 o 
   5  12   5      816.81      806.29     59.20 o 
   6  12   5        8.37       68.53     38.99 o 
  -6  13   5       97.96      196.06     48.54 o 
  -5  13   5     5730.53     5401.30    224.63 o 
  -4  13   5     2349.88     2256.44    108.08 o 
  -3  13   5     1092.29     1129.15     66.51 o 
  -2  13   5    10388.61     9328.55    422.10 o 
  -1  13   5      424.52      556.25    137.17 o 
   0  13   5     6191.30     6142.44    304.17 o 
   1  13   5     7851.11     7468.65    372.81 o 
   2  13   5        6.93       -1.47     56.87 o 
   3  13   5     9310.30     8818.92    273.25 o 
   4  13   5     4612.49     4431.13    298.28 o 
   5  13   5     1295.25     1326.28     87.24 o 
   6  13   5     5173.76     5594.96    338.43 o 
  -6  14   5       14.62       47.58     49.15 o 
  -5  14   5       91.23       92.04     36.03 o 
  -4  14   5      123.74      126.62     34.37 o 
  -3  14   5       21.27       69.51     31.77 o 
  -2  14   5       97.85      142.22     57.03 o 
  -1  14   5       42.84       97.58     53.22 o 
   0  14   5      112.60      147.90     65.82 o 
   1  14   5       47.54       77.66     56.17 o 
   2  14   5       23.93       76.87     60.16 o 
   3  14   5      221.15      321.72     38.77 o 
   4  14   5       57.23       57.98     35.84 o 
   5  14   5      228.30      267.07     49.19 o 
  -5  15   5     5591.23     5222.06    193.04 o 
  -4  15   5     3550.55     3415.30    137.06 o 
  -3  15   5      469.04      578.35     56.79 o 
  -2  15   5     8510.64     8125.86    441.97 o 
  -1  15   5      701.05      813.29     93.02 o 
   0  15   5     4418.85     4301.07    250.45 o 
   1  15   5     6461.86     5889.35    406.18 o 
   2  15   5       57.04       65.85     60.56 o 
   3  15   5     8191.81     7665.42    291.16 o 
   4  15   5     2184.38     2082.86    109.34 o 
   5  15   5     2023.19     1892.58    116.54 o 
  -5  16   5       73.98       88.34     38.39 o 
  -4  16   5      897.75      948.02     61.38 o 
  -3  16   5     2202.11     2244.39    183.91 o 
  -2  16   5       97.75      153.57     77.77 o 
  -1  16   5     4494.77     4237.00    208.87 o 
   0  16   5     1106.36     1026.07    145.24 o 
   1  16   5      448.43      434.76     75.53 o 
   2  16   5     1967.83     1823.52    146.23 o 
   3  16   5      331.25      264.60     41.26 o 
   4  16   5     1261.33     1319.65     86.17 o 
  -4  17   5     1867.76     1871.10     92.27 o 
  -3  17   5      467.29      395.59     57.87 o 
  -2  17   5     1457.98     1350.47    162.85 o 
  -1  17   5      606.96      558.50     90.92 o 
   0  17   5     1828.02     1860.24    158.44 o 
   1  17   5     2441.24     2514.60    169.89 o 
   2  17   5       27.43       56.56     58.65 o 
   3  17   5     2086.79     2254.15    191.05 o 
  -3  18   5     3413.89     3245.86    149.06 o 
  -2  18   5       54.75       45.75     68.20 o 
  -1  18   5     3720.23     3194.80    315.42 o 
   0  18   5     1709.04     2059.05    137.00 o 
   1  18   5      731.01      786.50     86.80 o 
   2  18   5     4291.21     3726.42    197.15 o 
  -1  19   5       67.19      116.72     88.65 o 
   0  19   5      473.57      505.04    101.79 o 
   1  19   5      296.60      263.63     80.81 o 
  -7   0   6     7834.77     7702.10    441.59 o 
  -6   0   6     5186.94     4968.96    294.88 o 
  -5   0   6     2560.47     2772.76    176.05 o 
  -4   0   6    12142.65    12649.05    692.46 o 
  -3   0   6     1899.68     1973.21    129.10 o 
  -2   0   6     5219.41     6097.13    343.29 o 
  -1   0   6    11067.06    11837.77    693.92 o 
   0   0   6       25.43        5.87     76.29 o 
   1   0   6    10564.42     9966.75    469.70 o 
   2   0   6     3639.67     3513.63    255.27 o 
   3   0   6     2643.28     2606.98    221.53 o 
   4   0   6    11548.28    11674.92    780.48 o 
   5   0   6     1494.71     1688.54    277.28 o 
   6   0   6     2880.02     3113.17    170.16 o 
   7   0   6     3551.91     4059.38    382.90 o 
  -7   1   6       74.37      166.76     41.93 o 
  -6   1   6     1525.82     1296.07    111.50 o 
  -5   1   6      105.19      120.28     32.66 o 
  -4   1   6       10.60       94.03     28.40 o 
  -3   1   6      319.67      376.32     35.27 o 
  -2   1   6      760.87      854.87     52.32 o 
  -1   1   6      273.30      330.12     38.04 o 
   0   1   6      726.75      814.88    158.44 o 
   1   1   6       63.01       36.94     55.27 o 
   2   1   6       32.38       23.00     48.76 o 
   3   1   6      356.90      401.77     78.53 o 
   4   1   6        3.98      -12.97     68.70 o 
   5   1   6      363.64      389.61     47.22 o 
   6   1   6      131.86      233.71     44.49 o 
   7   1   6        6.81       33.29     42.47 o 
  -7   2   6     5100.52     4953.72    210.07 o 
  -6   2   6     3970.40     3868.88    166.48 o 
  -5   2   6      997.05     1058.91     64.22 o 
  -4   2   6    11636.17    11623.45    450.74 o 
  -3   2   6     3021.29     3084.26    131.75 o 
  -2   2   6     4162.10     4651.42    188.80 o 
  -1   2   6     9056.53    10114.68    355.51 o 
   0   2   6      367.53      337.81     67.21 o 
   1   2   6    15062.34    15137.37    914.72 o 
   2   2   6     8893.84     8038.99    396.98 o 
   3   2   6     2357.37     2046.43    138.41 o 
   4   2   6     8390.71     9183.06    369.12 o 
   5   2   6     1046.30     1264.02     72.69 o 
   6   2   6     3221.37     3561.40    196.95 o 
   7   2   6     3240.61     3221.10    157.26 o 
  -7   3   6      789.78      803.76     85.82 o 
  -6   3   6     2304.16     2385.57    112.52 o 
  -5   3   6     2656.68     2685.49    121.89 o 
  -4   3   6        0.81      112.99     29.55 o 
  -3   3   6     4568.54     4668.85    190.88 o 
  -2   3   6     5344.02     5517.27    188.56 o 
  -1   3   6     1406.18     1747.07    269.21 o 
   1   3   6      381.69      520.79     67.80 o 
   2   3   6     2681.64     2638.12    152.99 o 
   3   3   6     4947.21     4723.92    418.11 o 
   4   3   6       17.35       30.63     34.27 o 
   5   3   6     3546.37     3664.77    145.93 o 
   6   3   6     1467.42     1616.01     89.86 o 
   7   3   6      480.93      426.98     60.91 o 
  -7   4   6     1837.70     1768.48     96.79 o 
  -6   4   6     1230.41     1259.17     74.12 o 
  -5   4   6      374.32      406.50     47.68 o 
  -4   4   6     4911.90     5020.49    205.40 o 
  -3   4   6     1088.74     1265.19     68.98 o 
  -2   4   6     2631.76     2841.22    106.25 o 
  -1   4   6     3009.81     3356.77    155.08 o 
   0   4   6       52.60       80.03     30.97 o 
   1   4   6     4918.26     4996.16    217.85 o 
   2   4   6     1854.84     1517.61    161.19 o 
   3   4   6      884.93     1020.44    102.08 o 
   4   4   6     4332.13     4274.65    247.68 o 
   5   4   6      687.53      800.55     64.54 o 
   6   4   6      754.31      804.08     64.22 o 
   7   4   6     1271.31     1225.36     96.01 o 
  -7   5   6      624.01      607.69     56.94 o 
  -6   5   6     3208.85     3180.51    144.15 o 
  -5   5   6     6174.04     6010.72    244.29 o 
  -4   5   6       74.98      110.76     31.07 o 
  -3   5   6    10238.85    10443.27    413.71 o 
  -2   5   6     3446.19     3802.58    172.20 o 
  -1   5   6     1628.95     1916.30    106.82 o 
   0   5   6    13697.16    14963.51    593.59 o 
   1   5   6     1513.27     1644.50    104.13 o 
   2   5   6     6301.74     6278.63    314.42 o 
   3   5   6     7588.04     7597.60    605.90 o 
   4   5   6       11.28       59.54     32.93 o 
   5   5   6     5504.37     5605.72    242.00 o 
   6   5   6     2952.96     3228.38    188.61 o 
  -7   6   6      280.48      323.27     47.42 o 
  -6   6   6      648.28      751.79     56.94 o 
  -5   6   6        1.95       46.21     33.20 o 
  -4   6   6      840.38      961.76     96.09 o 
  -3   6   6      448.58      481.02     40.97 o 
  -2   6   6       20.52       37.39     31.74 o 
  -1   6   6      243.42      294.63     40.36 o 
   0   6   6        9.61       39.13     66.42 o 
   1   6   6      520.38      579.47     66.07 o 
   2   6   6      161.82      200.01     56.58 o 
   3   6   6       19.52       62.38     63.03 o 
   4   6   6      632.05      566.04     49.40 o 
   5   6   6       28.57       80.67     40.37 o 
   6   6   6      144.54      120.91     44.29 o 
  -7   7   6     1206.90     1105.96     74.50 o 
  -6   7   6     3345.37     3403.15    153.44 o 
  -5   7   6     7881.46     8127.59    324.15 o 
  -4   7   6       25.78       70.79     33.01 o 
  -3   7   6    10469.25    11211.26    435.70 o 
  -2   7   6     5922.45     6321.44    264.81 o 
  -1   7   6     1826.29     2211.63    134.87 o 
   0   7   6    11707.07    12420.05    531.28 o 
   1   7   6     2050.68     1980.61    126.30 o 
   2   7   6     5076.32     5439.59    245.54 o 
   3   7   6     7801.63     7957.29    840.63 o 
   4   7   6       67.37       85.72     36.71 o 
   5   7   6     8052.57     8303.04    302.13 o 
   6   7   6     2420.26     2493.79    119.10 o 
  -6   8   6      108.54      157.56     41.54 o 
  -5   8   6      281.28      240.60     52.81 o 
  -4   8   6      589.76      577.83     47.58 o 
  -3   8   6        4.65       74.25     33.37 o 
  -2   8   6     1135.77     1315.45     94.25 o 
  -1   8   6     1180.67     1271.78    245.73 o 
   0   8   6        5.86       84.17     69.13 o 
   1   8   6      762.05      863.21     80.97 o 
   2   8   6      221.70      265.84     60.19 o 
   3   8   6       77.53      107.03     93.89 o 
   4   8   6      518.04      728.92     62.97 o 
   5   8   6      165.51      186.47     43.71 o 
   6   8   6      324.83      324.38     61.86 o 
  -6   9   6     1248.35     1327.98     81.78 o 
  -5   9   6     6233.34     6354.19    260.32 o 
  -4   9   6       22.37       -3.20     38.35 o 
  -3   9   6     6101.09     6104.27    245.55 o 
  -2   9   6     4270.71     3997.82    635.97 o 
  -1   9   6     1364.58     1614.47    148.91 o 
   0   9   6     7625.16     7931.17    402.83 o 
   1   9   6     1805.16     1906.69    126.25 o 
   2   9   6     4207.25     4293.47    183.57 o 
   3   9   6     4813.29     3810.87    283.22 o 
   4   9   6       61.63       65.92     52.58 o 
   5   9   6     4824.92     4676.99    204.42 o 
   6   9   6      957.17      992.54     79.44 o 
  -6  10   6     1026.03      985.84     77.75 o 
  -5  10   6      436.74      455.20     59.15 o 
  -4  10   6     4267.87     4217.98    226.66 o 
  -3  10   6      280.60      372.26     43.90 o 
  -2  10   6     3469.09     3271.75    256.00 o 
  -1  10   6     4807.48     4840.70    253.96 o 
   0  10   6       16.86      102.69     72.62 o 
   1  10   6     3608.98     3709.35    421.05 o 
   2  10   6     2058.67     2163.97    128.14 o 
   3  10   6      950.84      997.53    218.59 o 
   4  10   6     2855.56     2802.43    126.18 o 
   5  10   6      291.19      340.50     52.36 o 
  -5  11   6     1375.28     1457.20    105.43 o 
  -4  11   6        6.89       65.48     60.15 o 
  -3  11   6     2696.42     2768.27    119.88 o 
  -2  11   6     2018.39     2213.95    133.06 o 
  -1  11   6      550.42      606.55    108.39 o 
   0  11   6     2738.70     3121.31    250.87 o 
   1  11   6      458.33      504.13     77.24 o 
   2  11   6     1308.31     1565.46     99.69 o 
   3  11   6     1750.01     1776.76    206.86 o 
   4  11   6       73.69       93.42     39.12 o 
   5  11   6     1654.07     1570.10     94.74 o 
  -5  12   6     1091.76     1082.89     80.58 o 
  -4  12   6     7142.65     6878.93    306.62 o 
  -3  12   6      585.53      669.80    124.68 o 
  -2  12   6     5292.12     5194.94    277.18 o 
  -1  12   6     5161.06     5075.72    305.60 o 
   0  12   6        2.91       22.83     73.91 o 
   1  12   6     6713.99     6998.32    321.82 o 
   2  12   6     3328.49     3426.57    177.44 o 
   3  12   6      963.89     1033.81    110.11 o 
   4  12   6     5506.61     5094.47    202.58 o 
  -4  13   6      157.58      238.32     55.02 o 
  -3  13   6        6.74      -40.31     34.96 o 
  -2  13   6      439.80      445.70     76.95 o 
  -1  13   6       68.12       71.29     76.81 o 
   0  13   6      311.43      277.35     84.20 o 
   1  13   6       13.09       74.67     67.23 o 
   2  13   6        8.72       58.25     57.02 o 
   3  13   6       52.29       66.88     74.74 o 
   4  13   6       14.72       33.43     48.34 o 
  -4  14   6     4283.28     4034.63    159.98 o 
  -3  14   6      439.56      469.51     54.10 o 
  -2  14   6     3599.64     3675.79    258.68 o 
  -1  14   6     6788.23     6673.46    417.38 o 
   0  14   6        6.34       60.04     79.31 o 
   1  14   6     5075.43     4969.16    273.49 o 
   2  14   6     2773.23     2845.97    193.75 o 
   3  14   6      976.27      918.90    152.57 o 
  -3  15   6      275.35      369.56     55.12 o 
  -2  15   6      253.25      265.60     71.60 o 
  -1  15   6      896.86      769.16    108.29 o 
   0  15   6      534.92      601.74    103.40 o 
   1  15   6       40.87       63.81     82.81 o 
   2  15   6      332.47      406.17     81.65 o 
  -1  16   6     3898.33     3794.63    330.82 o 
   0  16   6        1.38       14.21     79.86 o 
   1  16   6     2905.94     3317.91    236.88 o 
  -5   1   7      447.29      511.21     49.66 o 
  -4   1   7     3015.12     3193.09    141.08 o 
  -3   1   7     6038.56     6687.10    269.20 o 
  -2   1   7       53.60      102.36     33.70 o 
  -1   1   7     7782.05     9365.52    368.27 o 
   0   1   7     3639.53     3664.50    221.00 o 
   1   1   7     1112.99     1229.50    117.03 o 
   2   1   7     4910.68     4794.94    280.43 o 
   3   1   7      648.80      681.80     83.09 o 
   4   1   7     4520.97     4090.68    244.65 o 
   5   1   7     3654.84     3845.04    294.88 o 
  -5   2   7     1287.40     1339.42     80.39 o 
  -4   2   7      555.64      531.34     63.08 o 
  -3   2   7      150.06      246.69     37.30 o 
  -2   2   7     1767.69     1825.13     92.84 o 
  -1   2   7      306.97      368.23     57.22 o 
   0   2   7     1449.71     1970.27    180.45 o 
   1   2   7      829.97      924.45    114.20 o 
   2   2   7       64.81       80.64     63.05 o 
   3   2   7      704.45      856.73     96.96 o 
   4   2   7      842.47     1005.74    167.25 o 
   5   2   7      249.07      348.82    113.42 o 
  -5   3   7      410.52      437.61     46.65 o 
  -4   3   7     2349.83     2663.82    166.51 o 
  -3   3   7     4474.97     4658.77    195.02 o 
  -2   3   7       24.09       97.01     33.15 o 
  -1   3   7     4132.51     5213.96    302.22 o 
   0   3   7     2803.06     3136.32    157.06 o 
   1   3   7      750.27      826.75     99.60 o 
   2   3   7     5062.84     4824.42    264.37 o 
   3   3   7      165.08      257.91     76.14 o 
   4   3   7     2273.11     2300.18    236.93 o 
   5   3   7     2116.60     2447.75    200.65 o 
  -5   4   7     2793.77     2989.40    136.89 o 
  -4   4   7     2267.93     2277.45    108.40 o 
  -3   4   7      674.98      867.84     58.60 o 
  -2   4   7     5343.06     6278.97    274.34 o 
  -1   4   7      447.30      533.66     54.74 o 
   0   4   7     3709.89     4286.07    203.77 o 
   1   4   7     3978.41     4149.66    226.19 o 
   2   4   7        6.49       -8.67     66.42 o 
   3   4   7     4842.60     4711.24    415.18 o 
   4   4   7     1570.83     1934.78    225.19 o 
   5   4   7      783.95     1119.02    134.38 o 
  -5   5   7      192.63      211.26     42.97 o 
  -4   5   7      439.16      595.63     52.38 o 
  -3   5   7      648.26      713.49     54.95 o 
  -2   5   7       14.16      121.30     34.23 o 
  -1   5   7     1384.42     1543.35    198.05 o 
   0   5   7     1062.43     1203.72    116.54 o 
   1   5   7      101.80      169.59     72.73 o 
   2   5   7      951.83      992.83    103.74 o 
   3   5   7       21.34       50.52     66.74 o 
   4   5   7      283.98      260.84    105.47 o 
  -5   6   7     4648.21     4821.69    204.86 o 
  -4   6   7     2327.19     2445.20    116.67 o 
  -3   6   7     1197.15     1330.63    108.56 o 
  -2   6   7     6473.81     7066.86    403.44 o 
  -1   6   7      404.09      421.05    132.04 o 
   0   6   7     4297.36     4666.61    305.55 o 
   1   6   7     6283.82     6377.54    297.21 o 
   2   6   7       55.98      133.61     79.99 o 
   3   6   7     5130.76     4652.94    377.77 o 
   4   6   7     2475.74     2920.57    199.45 o 
  -4   7   7        5.01       -8.80     45.48 o 
  -3   7   7       45.97        7.34     45.48 o 
  -2   7   7      208.34      201.57    126.17 o 
  -1   7   7       39.18       46.37     67.05 o 
   0   7   7        0.59       11.53     69.97 o 
   1   7   7       70.14      106.64     77.02 o 
   2   7   7      111.73       85.53     79.35 o 
   3   7   7      145.29      175.72     68.74 o 
   4   7   7        0.62      -18.54     82.40 o 
  -4   8   7     2471.77     2589.37    171.65 o 
  -3   8   7      725.49      738.13     86.56 o 
  -2   8   7     4425.43     4783.54    484.87 o 
  -1   8   7      949.79      987.18    121.77 o 
   0   8   7     3082.83     3352.08    195.91 o 
   1   8   7     4173.81     4684.05    260.84 o 
   2   8   7      126.32      119.45     84.89 o 
   3   8   7     4681.84     4629.55    504.67 o 
  -4   9   7      906.00      918.22     79.06 o 
  -3   9   7     1174.96     1251.91    153.31 o 
  -2   9   7        5.70      -63.08    123.23 o 
  -1   9   7     1071.15     1269.34    143.04 o 
   0   9   7      639.12      679.50     96.06 o 
   1   9   7      497.57      630.03     98.39 o 
   2   9   7     1531.38     1858.77    190.72 o 
   3   9   7       25.15       68.03     82.10 o 
  -3  10   7      165.72      207.24     86.56 o 
  -2  10   7     2575.57     2687.28    171.13 o 
  -1  10   7      205.12      212.40     84.60 o 
   0  10   7     1690.09     2024.27    143.48 o 
   1  10   7     3394.44     3732.78    250.81 o 
   2  10   7        7.39       41.08    114.43 o 
  -2  11   7        8.23      -38.06     74.02 o 
  -1  11   7     3094.48     3443.08    269.97 o 
   0  11   7     1864.33     2166.75    151.46 o 
   1  11   7      796.94      821.26    142.44 o 
   2  11   7     4983.56     4760.63    340.36 o 
   0  12   7      444.18      555.24    138.64 o 
  -1   0   8     1054.67     1489.07    124.70 o 
   0   0   8     4750.69     5981.23    350.63 o 
  -1   1   8      338.76      404.86     48.62 o 
   0   1   8        5.87      -61.62     51.35 o 
  -1   2   8      925.63     1315.14     80.90 o 
                                                 
